# Supplementary material for: Establishing DNA‐Based Strategies for Soil Biodiversity Assessment: Insights From Carabid Beetles
Source: Ecol Evol. 2025 Nov 6;15(11):e72461. doi: 10.1002/ece3.72461 (PMC12592676; doi:10.1002/ece3.72461)
Supplement: Supplementary file 2 — Appendix S2: ece372461‐sup‐0002‐AppendixS2.xlsx. [file ECE3-15-e72461-s001.xlsx]

## Sheet: NCBI_SeqID
COI sequence dataset of Carabid beetles used for barcode gap analysis. Excel file with the cytochrome oxidase subunit I (COI) gene sequences for all Carabid beetle specimens included in this study. Each entry provides the GenBank accession number, species identification, and corresponding nucleotide sequence. These data form the basis for the barcode gap and species delimitation analyses presente…
Sequence_ID (GenBankAccession Number)	Identification	GenBank Description	Sequence
PQ882271	Calathus mollis		GGTTTTTCCTCGAATAAATAATATGAGTTTTTGACTTCTTCCTCCTTCCTTGACCCTTTTATTAATAAGCAGAATAGTTGAAAGAGGTGCTGGTACAGGATGAACTGTGTACCCCCCTCTTTCTTCAGGTATTGCTCATAGAGGTGCATCAGTTGATTTAGCTATTTTTAGACTTCACTTAGCTGGAGTTTCTTCTATTCTTGGGGCCGTAAATTTTATTACAACAATTATTAATATACGATCTGTAGGAATAACTTTTGATCGAATACCTTTATTTGTATGATCAGTAGGAATTACTGCTTTATTACTTTTACTTTCTTTACCTGTATTAGCAGGAGCAATTACAATACTTTTAACAGATCGAAATTTAAATACTTCTTTCTTTGACCCAGCCGGAGG…
PQ882272	Trechus obtusus		GCATTCCCCCGAATAAATAATATAAGATTTTGATTATTACCTCCTTCATTAACACTTTTATTAATAAGATCTATAGTTGAAAGTGGGGCTGGAACAGGTTGAACTGTATACCCACCTCTTTCCTCAGGAATTGCTCATAGAGGGGCTTCAGTAGATTTAGCTATTTTTAGACTACATTTAGCTGGAATTTCTTCAATTTTAGGAGCTGTAAATTTTATTACAACTATTATTAATATACGACCTGTAGGAATAACTTTTGATCGAATACCTTTATTTGTATGATCAGTTGGAATTACAGCATTACTTTTACTTTTATCACTTCCGGTTTTAGCAGGAGCAATTACAATATTATTAACTGATCGAAATTTAAACACATCGTTTTTTGATCCTGCTGGTGGA…
PQ882273	Notiophilus marginatus		GTAGGAACTTCTTTAAGTATATTAATTCGAGCAGAATTAGGTAATCCCGGATCTTTAATTGGTGATGACCAAATTTACAATGTAATTGTAACTGCTCATGCTTTCGTAATAATTTTTTTTATAGTAATACCAATTATAATTGGAGGATTTGGAAATTGATTAGTACCCTTAATGTTAGGGGCCCCTGATATAGCTTTCCCTCGAATAAATAATATAAGCTTTTGATTATTACCCCCTTCTTTAACCCTCCTTCTTACAAGCAGAATAGTTGAAAGAGGAGCGGGAACTGGTTGAACTGTTTACCCCCCTCTTTCTTCTGGTATTGCCCATAGAGGAGCTTCTGTAGATTTAGCTATTTTTAGTCTTCATTTAGCAGGGGTATCTTCTATTTTAGGGGCA…
PQ882274	Notiophilus quadripunctatus		CGCTCATGCTTTTGTCATAATTTTTTTTATAGTTATACCTATTATAATTGGAGGATTTGGTAATTGACTTGTACCTCTAATATTAGGAGCTCCTGATATAGCTTTTCCTCGAATAAATAATATGAGTTTCTGGTTACTTCCTCCCTCTTTAACTCTCCTCCTTACAAGAAGAATAGTGGAAAGAGGAGCAGGTACAGGTTGAACTGTGTACCCTCCCCTTTCTTCTGGAATTGCCCATAGAGGAGCTTCAGTTGATTTAGCAATTTTTAGCCTTCATTTAGCTGGGGTATCTTCTATTTTAGGAGCAGTAAATTTTATTACTACTATTATTAATATACGATCAGTTGGAATATCATTTGATCGAATACCCTTATTTGTGTGATCAGTTGGAATTACAGC…
PQ882275	Acupalpus sp.		CGAGCTGAATTAGGAACTCCTGGAGCATTAATTGGTGATGATCAAATTTATAATGTTATTGTTACTGCCCATGCATTTGTTATAATTTTTTTTATAGTAATACCTATTATAATTGGAGGATTTGGTAATTGATTAGTTCCTTTAATATTAGGAGCCCCTGATATAGCTTTTCCTCGAATAAATAATATAAGTTTTTGACTTCTTCCTCCTTCTTTAAGTCTTCTACTAATAAGAAGCCTAGTAGAAAATGGAGCTGGTACTGGATGAACAGTTTATCCACCTTTATCATCAGGAATTGCTCATAGAGGAGCTTCAGTTGATCTAGCAATTTTTAGTTTACATTTAGCAGGAGTATCATCAATTTTAGGAGCTGTTAATTTTATTACAACAATTATTAAT…
PQ882276	Harpalus distinguendus		GTTGTTACTGCACATGCATTTATTATAATTTTCTTTATAGTAATACCTATTATAATTGGAGGATTTGGAAATTGATTAGTACCTTTAATATTAGGTGCTCCTGATATAGCCTTTCCTCGTATAAATAATATAAGTTTTTGATTACTTCCCCCTTCTTTAACTCTTCTTTTAATAAGAAGAATAGTAGAAAGAGGAGCTGGAACTGGATGAACAGTATATCCACCTTTATCATCTGGAATTGCTCATAGAGGAGCTTCAGTAGATTTAGCAATTTTTAGACTACATTTAGCTGGAGTTTCTTCAATTTTAGGTGCAGTAAATTTCATTACTACAATTATTAATATACGATCAGTAGGAATAACATTTGATCGAATACCATTATTTGTTTGATCAGTAGGT…
PQ882277	Amara aenea		TATACTAATTCGAGCTGAATTAGGAAATCCTGGAGCATTAATTGGTGATGATCAAATTTATAATGTTATTGTTACTGCTCATGCATTTGTTATAATTTTTTTTATAGTGATACCTATTATAATTGGAGGATTTGGAAATTGATTAGTACCTTTGATACTAGGTGCTCCTGATATAGCTTTTCCTCGAATAAATAATATAAGTTTTTGACTACTTCCTCCTTCATTAACTCTTCTTTTAATGAGAAGAATGGTTGAAAGAGGGGCAGGAACTGGGTGAACAGTTTATCCTCCCTTATCATCAGGAATTGCTCATGCTGGAGCTTCAGTAGATTTAGCTATCTTTAGTTTACATTTAGCAGGTATTTCATCTATTTTAGGAGCAGTAAATTTCATTACTAC…
PQ882278	Agonum muelleri		GGGAATGAAGCAGGGATAGTGGGAACTTCATTAAGTATACTAATTCGAGCTGAATTAGGAAATCCTGGAGCATTAATTGGTGATGATCAAATTTATAATGTTATTGTTACTGCCCATGCATTTATTATAATTTTCTTTATAGTTATACCTATTATAATTGGAGGATTTGGAAATTGATTAGTTCCTTTAATATTAGGAGCTCCTGATATGGCCTTTCCTCGAATAAATAATATAAGTTTCTGATTACTTCCTCCTTCATTAACGCTTCTCTTAATGAGAAGATTAGTAGAAAGAGGAGCTGGGACAGGATGAACAGTTTATCCTCCTTTATCATCAGGAATTGCCCATGCCGGAGCTTCAGTAGATTTAGCTATTTTTAGATTACATTTAGCTGGGGTT…
PQ882279	Calathus granatensis		CAGGAATAGTAGGAACTTCTTTAAGAATATTAATTCGTGCTGAATTAGGAAATCCAGGAGCATTAATTGGTGATGATCAAATTTATAATGTAATTGTTACAGCTCATGCATTTGTAATAATTTTTTTTATAGTAATACCTATTATAATTGGAGGATTTGGAAATTGATTAGTTCCTTTAATATTAGGAGCTCCAGATATAGCTTTTCCTCGAATAAATAACATGAGTTTTTGATTATTACCTCCTTCTTTAACCCTTCTATTAATAAGAAGAATAGTCGAAAGAGGAGCTGGCACAGGATGAACTGTGTACCCTCCCCTGTCTTCTGGGATTGCTCATAGAGGGGCTTCAGTTGATTTAGCAATTTTTAGTCTTCATTTAGCAGGAGTATCCTCAATTC…
PQ882280	Agonum nigrum		AATCCTGGAGCATTAATTGGAGATGATCAAATTTATAATGTTATTGTTACTGCCCATGCATTTATTATAATTTTTTTTATAGTAATACCTATTATAATTGGAGGATTCGGAAATTGATTAGTTCCTTTAATACTTGGAGCTCCTGATATAGCCTTCCCTCGAATAAATAATATAAGTTTCTGATTACTTCCCCCTTCATTACCGCTGCTTTTAATGAGAAGATTAATAGAAAGAGGAGCTGGAACAGGATGAACAGTTTATCCCCCTTTATCATCAGGAATTGCTCATGCTGGAGCTTCAGTAGATTTAGCTATCTTTAGCTTACATTTAGCTGGAATTTCCTCAATTTTAGGGGCTGTAAATTTTATTACAACAATTATTAATATACGATCAGTAGGA…
PQ882281	Calathus circumseptus		GGAGTACCTATTATTTTTGGGGGATTTGGAAACTGATTAGTTCCTTTAATATTAGGAGCTCCAGATATAGCTTTTCCCCGAATAAATAATATAAGTTTCTGATTACTTCCCCCTTCTTTAACTCTGTTATTAATAAGCAGTATGGTTGAAAGAGGTGCTGGTACAGGATGAACTGTCTACCCCCCCCTCTCTTCAAATATTGCTCATAGAGGAGCTTCAGTAGATTTAGCAATTTTTAGACTTCATTTAGCAGGAATTTCATCTATTTTAGGAGCTGTAAATTTTATTACAACTATTATTAATATACGATCTGTAGGAATAACTTTTGATCGTATACCTTTATTTGTTTGATCTGTAGGAATTACTGCTTTATTATTACTTTTATCCTTACCCGTATTA…
PQ882282	Syntomus foveatus		ATTGTTACTGCCCATGCTTTTATTATAATTTTTTTTATAGTTATACCTATTATAATTGGAGGATTTGGAAATTGATTAGTTCCTTTAATGTTAGGAGCTCCTGATATAGCATTCCCTCGAATAAATAATATAAGATTTTGACTATTACCTCCTTCTTTAACTCTTCTTTTAATGAGAAGAATAGTAGAAAGAGGAGCAGGAACAGGTTGAACAGTTTACCCTCCTTTATCTTCAGGGATTGCTCATGCTGGTGCTTCTGTTGATTTAGCTATTTTTAGCTTACATTTAGCAGGGGTATCATCAATTTTAGGTGCAGTAAATTTCATTACAACAATTATTAATATACGATCTGTAGGAATTACATTTGATCGAATACCTTTATTTGTTTGATCTGTAGGA…
PQ882283	Carabus rugosus		AACTTCTCTTAGAATACTAATTCGAGCAGAATTAGGAAACCCAGGATCTTTAATTGGAGATGATCAAATTTATAATGTTATTGTAACAGCTCATGCTTTTGTAATAATTTTCTTTATAGTAATACCTATTATAATTGGGGGATTTGGAAATTGATTAGTTCCTTTAATACTCGGTGCCCCAGATATAGCATTTCCTCGAATAAATAATATAAGATTTTGACTTTTACCTCCATCTCTAACTCTCCTCCTAATAAGAAGAATAGTAGAAAAGGGGGCTGGAACTGGATGAACAGTTTACCCCCCCCTATCTTCAGGAATTGCCCATAGAGGGGCATCTGTAGATTTAGCTATTTTTAGATTACATTTAGCTGGAATCTCCTCTATTTTAGGTGCAGTGAA…
PQ882284	Carabus melancholicus		TAGGTAACCCAGGATCCTTAATTGGCGATGATCAAATTTATAATGTTATTGTAACAGCTCATGCTTTTGTAATAATTTTTTTTATAGTAATACCTATTATAATTGGGGGATTTGGAAATTGATTAGTTCCATTAATATTAGGAGCTCCAGATATAGCCTTCCCTCGAATAAATAACATAAGATTCTGACTTCTACCTCCTTCTTTGACCCTGCTCTTAATGAGCAGTATAGTTGAAAAAGGAGCAGGGACAGGTTGAACTGTGTACCCTCCACTCTCATCAGGAATTGCTCATGCCGGAGCATCAGTAGATTTAGCAATTTTTAGATTACATTTAGCAGGTATTTCTTCAATTCTTGGTGCGGTAAATTTTATTACAACTATTATTAATATACGATCAG…
PQ882285	Leistus fulvibarbis		GGAAACCCAGGATCTTTAATTGGTGACGATCAAATTTATAATGTTATTGTAACAGCTCATGCTTTTGTAATAATTTTTTTTATAGTTATACCAATTATAATTGGTGGATTTGGAAACTGATTAGTTCCACTAATATTGGGAGCCCCAGATATAGCATTCCCTCGAATAAATAATATAAGTTTTTGACTTTTACCCCCATCTCTTACATTATTACTTATGAGTAGAATAGTTGAAAGTGGAGCTGGCACCGGATGGACAGTTTACCCCCCTCTTTCATCTGGAATTGCTCATAGAGGAGCTTCAGTAGATTTAGCTATTTTTAGACTTCATTTAGCTGGAGTGTCTTCTATTCTTGGTGCTGTAAATTTTATTACTACAATTATTAATATACGATCAGTG…
PQ882286	Amara aenea		AATTCGAGCTGAATTAGGAAATCCTGGAGCATTAATTGGTGATGACCAAATTTATAATGTTATTGTTACTGCTCATGCATTTGTTATAATTTTTTTTATAGTAATACCTATTATAATTGGAGGATTTGGAAATTGATTAGTACCTTTAATATTAGGTGCTCCTGATATAGCTTTTCCTCGAATAAATAATATAAGTTTTTGATTACTTCCCCCTTCATTAACTCTTCTTTTAATGAGAAGAATGGTTGAAAGTGGAGCAGGAACTGGATGAACAGTTTATCCTCCCCTATCATCAGGAATTGCTCATGCTGGGGCTTCAGTAGATTTAGCTATTTTTAGTTTACATTTAGCTGGAATTTCATCTATTTTAGGAGCAGTAAATTTTATTACTACAATTAT…
PQ882287	Harpalus rubripes		GGAACTTCATTAAGCATATTAATTCGAGCTGAATTAGGAACTCCTGGTGCATTAATTGGTGATGATCAAATTTATAATGTTATTGTTACTGCACATGCTTTTATTATAATTTTTTTTATAGTTATACCTATTATAATTGGAGGATTTGGAAATTGATTAGTACCTTTAATATTAGGTGCTCCTGATATAGCCTTTCCTCGAATAAATAATATAAGTTTTTGATTACTTCCCCCTTCTTTAACTCTTCTTTTAATAAGAAGAATAGTAGAAAGTGGAGCTGGAACTGGATGAACAGTTTATCCACCTTTATCATCTGGAATTGCCCATAGAGGAGCTTCAGTTGATTTAGCAATTTTTAGTTTACATTTAGCTGGTGTTTCATCAATTTTAGGTGCAGTA…
PQ882288	Pterostichus globosus		TTCGAGCTGAATTAGGAAATCCAGGATCATTAATTGGTGATGATCAAATTTATAATGTAATTGTTACTGCTCATGCATTTGTTATAATTTTCTTTATAGTAATACCAATTATAATTGGAGGATTTGGAAATTGATTAGTTCCTTTAATATTAGGAGCTCCAGATATAGCTTTTCCTCGAATAAATAATATAAGTTTTTGATTACTTCCACCTTCATTAACCCTTCTTTTAATAAGAAGTATAGTTGAAAATGGTTCAGGTACAGGATGAACTATCTACCCTCCTTTATCATCAAGAATTGCCCATGCAGGAGCTTCTGTTGATTTAGCTATTTTTAGTTTACATTTAGCAGGAATTTCTTCTATTTTAGGAGCAGTAAATTTTATTACTACAATTATTA…
PQ882289	Poecilus purpurascens		ATATCCCGGATCATTAATTGGTGACGATCAAATTTATAATGTTATTGTTACTGCTCATGCATTTGTCATAATTTTTTTTATAGTAATACCAATTATAATTGGAGGATTTGGAAATTGATTAGTTCCTTTAATATTAGGAGCCCCTGATATAGCCTTTCCTCGAATAAATAATATAAGTTTTTGACTTCTTCCACCTTCTTTAACTCTTCTTTTAATGAGAAGTATAGTTGAAAGTGGAGCTGGGACAGGATGAACAGTTTACCCCCCTTTATCATCAGGTATTGCCCATGCAGGTGCATCAGTTGATTTAGCTATTTTTAGTTTACATTTAGCTGGGGTTTCATCAATTTTAGGAGCTGTAAATTTTATTACTACAATTATTAATATACGATCAGTAGG…
PQ882290	Carabus rugosus		AACTTCTCTTAGAATACTAATTCGAGCAGAATTAGGAAACCCAGGATCTTTAATTGGAGATGATCAAATTTATAATGTTATTGTAACAGCTCATGCTTTTGTAATAATTTTCTTTATAGTAATACCTATTATAATTGGGGGATTTGGAAATTGATTAGTTCCTTTAATACTCGGTGCCCCAGATATAGCATTTCCTCGAATAAATAATATAAGATTTTGACTTTTACCCCCATCTCTAACTCTCCTCCTAATAAGAAGAATAGTAGAAAAGGGGGCTGGAACTGGATGAACAGTTTACCCCCCCCTATCTTCAGGAATTGCCCATAGAGGGGCATCTGTAGATTTAGCTATTTTTAGATTACATTTAGCTGGAATCTCCTCTATTTTAGGTGCAGTGAA…
PQ882291	Carabus lusitanicus		GAAACCCAGGATCCTTAATTGGAGATGATCAAATTTACAATGTTATTGTTACAGCTCATGCTTTTGTAATAATTTTTTTTATAGTTATACCTATTATAATTGGAGGATTTGGAAATTGATTAGTCCCATTAATATTAGGAGCCCCAGATATAGCATTTCCCCGAATAAATAATATAAGATTCTGACTTCTCCCCCCTTCTTTAACTCTTCTCCTAATAAGCAGAATAGTAGAAAAAGGAGCAGGGACTGGGTGAACAGTTTACCCCCCACTGTCATCTGGAATTGCCCATAGAGGGGCTTCAGTAGATTTAGCTATTTTTAGATTACATTTAGCAGGAATTTCCTCTATTTTAGGGGCTGTAAATTTTATTACTACAATCATTAATATGCGATCAGTAG…
PQ882292	Nebria salina		ACCACCCGGGATCTCTAATTGGTGATGATCAAATTTATAATGTTATTGTTACAGCTCATGCATTTGTAATGATTTTTTTTATAGTAATACCAATTATAATTGGGGGATTTGGAAATTGACTTGTACCTCTAATATTAGGAGCCCCTGATATAGCTTTCCCCCGAATAAACAATATAAGTTTTTGATTATTACCCCCTTCTTTAACTCTTCTCTTAATAAGATCTATAGTTGAAAGAGGCGCCGGAACTGGGTGAACAGTATACCCCCCATTATCATCTGGAATTGCTCACAGAGGAGCATCTGTAGATTTGGCTATTTTTAGATTACATTTAGCAGGAATTTCATCAATTTTAGGAGCAGTTAACTTCATTACTACAATTATTAATATACGATCGGTAG…
PQ882293	Licinus punctatulus		TTCGAGCTGAATTAGGAAATCCAGGATCACTAATTGGTGACGACCAGATTTATAATGTTATTGTTACAGCTCATGCATTTGTTATAATTTTTTTTATAGTTATGCCTATTATAATTGGAGGATTTGGAAATTGATTAGTTCCTTTAATATTAGGAGCTCCTGATATAGCTTTTCCTCGAATAAATAATATAAGTTTTTGACTTCTTCCTCCTTCTTTAACTCTTCTTTTAATGAGAAGAATAGTGGAAAGAGGAGCAGGGACTGGGTGAACGGTGTACCCTCCTCTATCATCTGGAATTGCTCATAGAGGTGCTTCTGTTGATTTAGCAATTTTTAGTTTACATTTAGCTGGAGTATCTTCAATTTTAGGGGCTGTAAATTTTATTACCACAATTATTA…
PQ882294	Calathus mollis		GGAAATAAAGGAGCATTAATTGGTGATGACCAAATTTATAATGTTATTGTAACTGCTCATGCATTTGTTATAATTTTTTTTATAGTTATACCTATTATAATTGGAGGATTCGGAAACTGATTAGTTCCTTTAATGTTGGGAGCTCCAGATATGGCTTTTCCTCGAATAAATAATATGAGTTTTTGACTTCTTCCTCCTTCCTTGACCCTTTTATTAATAAGCAGAATAGTTGAAAGAGGTGCTGGTACAGGATGAACTGTGTACCCCCCTCTTTCTTCAGGTATTGCTCATAGAGGTGCATCAGTTGATTTAGCTATTTTTAGACTTCACTTAGCTGGAGTTTCTTCTATTCTTGGGGCCGTAAATTTTATTACAACAATTATTAATATACGATCTGTA…
PQ882295	Notiophilus marginatus		AGCAGAATTAGGTAATCCCGGATCTTTAATTGGTGATGACCAAATTTACAATGTAATTGTAACTGCTCATGCTTTCGTAATAATTTTTTTTATAGTAATACCAATTATAATTGGAGGATTTGGAAATTGATTAGTACCCTTAATGTTAGGGGCCCCTGATATAGCTTTCCCTCGAATAAATAATATAAGCTTTTGATTATTACCCCCTTCTTTAACCCTCCTTCTTACAAGCAGAATAGTTGAAAGAGGAGCGGGAACTGGTTGAACTGTTTACCCCCCTCTTTCTTCTGGTATTGCCCATAGAGGAGCTTCTGTAGATTTAGCTATTTTTAGTCTTCATTTAGCAGGGGTATCTTCTATTTTAGGGGCAGTAAATTTTATTACCACTATTATTAATAT…
PQ882296	Notiophilus geminatus		AACCCCGGATCTTTAATTGGAGATGATCAAATTTATAATGTAATTGTTACAGCTCATGCTTTTGTAATAATTTTTTTTATAGTAATGCCTATTATAATTGGGGGATTTGGTAATTGATTAGTACCACTGATATTAGGAGCCCCAGATATAGCATTTCCTCGAATAAATAATATAAGCTTTTGGTTACTTCCTCCTTCTTTAACTCTCCTCTTAACTAGAAGAATAGTTGAGAGAGGAGCAGGGACAGGATGAACTGTCTACCCCCCACTTTCATCTGGTATTGCCCATAGAGGAGCTTCTGTAGATTTAGCTATTTTTAGACTTCATTTAGCTGGAGTATCATCTATTTTAGGAGCAGTAAACTTCATTACAACTATTATTAATATACGATCTGTAGGA…
PQ882297	Licinus punctatulus		TTCGAGCTGAATTAGGAAATCCAGGATCACTAATTGGTGACGACCAGATTTATAATGTTATTGTTACAGCTCATGCATTTGTTATAATTTTTTTTATAGTTATGCCTATTATAATTGGAGGATTTGGAAATTGACTAGTTCCTTTAATATTAGGAGCTCCTGATATAGCTTTTCCTCGAATAAATAATATAAGTTTTTGACTTCTTCCTCCTTCTTTAACTCTTCTTTTAATGAGAAGAATAGTGGAAAGAGGAGCAGGGACTGGGTGAACGGTGTACCCTCCTCTATCATCTGGAATTGCTCATAGAGGTGCTTCTGTTGATTTAGCAATTTTTAGTTTACATTTAGCTGGAGTATCTTCAATTTTAGGGGCTGTAAATTTTATTACCACAATTATTA…
PQ882298	Carabidae sp.		GTATATTAATTCGAGCAGAATTAGGAAATCCTGGATCTTTAATTGGTGATGATCAAATTTATAATGTTATTGTAACTGCCCATGCATTCATTATAATTTTTTTTATAGTAATACCAATTTTAATTGGAGGATTTGGAAACTGATTAGTTCCTTTAATGTTAGGAGCTCCTGATATAGCTTTCCCTCGAATAAATAATATAAGTTTTTGATTATTACCTCCTTCATTAACTTTACTATTGATAAGTAGTATAGTTGAAAACGGTGCTGGTACAGGATGAACAGTCTACCCCCCTCTCTCATCTTCTATTGCCCATAGTGGTGCTTCAGTAGATTTAGCAATTTTTAGTCTTCATTTAGCTGGTATTTCTTCAATTTTAGGAGCTGTTAATTTTATTACTA…
PQ882299	Olisthopus sp.		AAGATATTGGAACTTTATATTTTATTTTTGGAGCGTGATCAGGAATAGTAGGAACTTCCTTAAGAATATTAATTCGAGCTGAATTAGGAAATCCTGGATCATTAATTGGAGATGATCAAATTTATAATGTTATTGTAACTGCTCATGCTTTTATTATAATTTTTTTTATAGTAATGCCTATTATAATTGGAGGATTTGGAAATTGATTAGTACCTTTAATATTAGGTGCACCTGATATAGCCTTTCCTCGAATAAATAATATAAGATTTTGACTACTTCCTCCTTCTTTAACATTGCTCTTAATAAGAAGTATAGTAGAAAGAGGTGCAGGAACAGGATGAACAGTTTATCCACCTCTTTCATCTGGTATTGCCCATGCTGGAGCTTCAGTAGATTTAG…
PQ882300	Harpalus distinguendus		AAGATATTGGAACATTATATTTTATTTTCGGAGCATGAGCAGGGATGGTAGGAACTTCATTAAGCATACTAATTCGAGCTGAATTGGGGACTCCTGGTGCATTGATTGGTGATGATCAAATTTATAATGTTATTGTTACTGCACATGCTTTTATTATAATTTTCTTTATAGTAATACCTATTATAATTGGAGGATTTGGAAATTGATTAGTACCTTTAATATTAGGTGCTCCTGATATAGCCTTTCCTCGTATAAATAATATAAGTTTTTGATTACTTCCCCCTTCTTTAACTCTTCTTTTAATAAGAAGAATAGTAGAAAGAGGAGCTGGAACTGGATGAACAGTATATCCACCTTTATCATCTGGAATTGCTCATAGAGGAGCTTCAGTAGATTTAG…
PQ882301	Bembidion sp.		AAAATATTGGAACTTTATTTTTTTTTTTTTGAGCATGATCGGGAATAGTAGGGACTTCTTTTAGAATAATAATTCGAGCCGAATTAGGTAACCCCGGATCTTTAATTGGTGGCGATCAAATTTATAATGTAATTGTAACTGCTCATCCATTTGTAATAATTTTTTTTATAGTAATACCTATTTTAATTGGAGGATTTGGTAATTGATTAGTTCCTTTAATATTAGGAGTTCCTGATATGGCTTTTTTACGAATAAATAACATAAGATTTTGTTTACTTCCTCCATCTTTAACTTTACTTTTAATAATTTCTATAGTTGAAAGAGGGGGGGGTAGTGGATGAACCGTATACCCCCCCCCATCCTCCTTATTTGCCCACCGAGGAGCCTCCGTTGACCTCG…
PQ882302	Olisthopus sp.		AAGATATTGGAACTTTATATTTTATTTTTGGAGCTTGATCAGGAATAGTAGGAACTTCATTAAGAATATTAATTCGAGCTGAACTAGGAAATCCTGGTTCATTAATTGGAGATGATCAAATTTATAATGTTATTGTAACTGCTCATGCTTTTATTATAATTTTTTTTATAGTAATGCCAATTATAATTGGAGGATTTGGAAATTGATTAGTACCTTTAATATTAGGTGCTCCTGATATAGCGTTTCCTCGAATAAATAATATAAGATTTTGATTACTTCCTCCTTCTTTAACATTGCTCTTAATAAGAAGAATAGTTGAAAGAGGAACTGGTACAGGATGAACAGTTTACCCACCGTTATCATCAGGTATTGCCCATGCTGGTGCTTCAGTAGATTTAG…
PQ882303	Brachinus sp .		AAGATATTGGAACTTTATATTTTATTTTCGGTGCATGAGCAGGGATAGTAGGAACTTCATTAAGAATACTTATTCGAGCTGAACTAGGTAACCCTGGGGCATTAATTGGTGATGACCAAATTTATAATGTTATTGTTACTGCTCATGCCTTTATCATAATTTTTTTTATAGTTATACCTATTATAATTGGGGGATTTGGAAATTGACTTGTTCCTTTAATATTAGGAGCCCCTGATATAGCTTTTCCTCGAATAAATAATATAAGATTTTGATTATTACCCCCTTCCTTAACTCTCCTCTTAACTAGAAGATTAGTAGAAAGAGGAGCAGGTACAGGATGAACTGTATACCCTCCTCTTTCTTCAGGAATTGCTCATAGAGGAGCATCAGTAGATTTAG…
PQ882304	Calosoma sp		AAGATATTGGAACTTTATATTTTATTTTTGGTGCTTGATCAGGAATAGTAGGAACTTCTCTAAGAATATTAATTCGAGCTGAATTAGGAAATCCTGGATCTTTAATTGGAGATGATCAAATTTATAATGTTATTGTAACTGCTCATGCTTTCGTAATAATTTTCTTTATAGTAATACCTATTATAATTGGAGGATTTGGAAATTGATTAGTACCCCTTATATTAGGAGCCCCTGATATAGCCTTTCCCCGAATGAATAACATGAGTTTTTGACTATTACCCCCATCTCTGACCCTGCTTTTAATAAGAAGCATGGTTGAAAGCGGTGCAGGGACAGGATGAACTGTGTACCCTCCCCTATCATCAGCTATTGCCCACAGAGGAGCTTCTGTAGACCTAG…
PQ882305	Harpalus rufipes		AAGATATTGGTACATTATATTTTATTTTCGGAGCATGAGCAGGAATAGTAGGAACTTCATTAAGCATACTAATTCGAGCTGAATTGGGGACTCCAGGTGCATTGATTGGTGATGATCAAATTTATAATGTTATTGTTACTGCCCATGCTTTTATCATAATTTTTTTTATAGTAATACCTATTATAATTGGAGGTTTTGGAAATTGATTAGTACCTTTAATATTAGGAGCTCCTGATATAGCATTTCCTCGAATAAATAATATAAGATTTTGATTACTTCCTCCATCTTTAACCCTTCTTCTTATAAGAAGAATAGTGGAAAGAGGTGCTGGTACCGGATGAACAATTTACCCTCCTCTATCATCTGGAATCGCACATAGAGGAGCTTCAGTAGATCTAG…
JQ711264.1	Nebria kincaidi	cytochrome oxidase subunit I (COI) gene partial cds mitochondrial	TAGTTCCTTTAATATTAGGAGCTCCTGATATAGCATTCCCACGAATAAACAACATAAGATTTTGACTTTTACCTCCATCTTTATCTCTTCTACTAATAAGATCTATAGTAGAAAGAGGTGCTGGCACAGGATGAACAGTATACCCTCCTTTATCATCTAGAATTGCACATAGAGGAGCATCTGTAGATCTAGCTATTTTTAGTTTACATTTAGCAGGAGTATCATCAATTTTAGGTGCAGTAAATTTTATTACTACAATTATTAATATACGATCAATTGGTATAACATTCGATCGAATACCTTTATTTGTATGATCAGTTGGAATTACAGCATTATTATTACTTCTTTCATTACCTGTATTAGCTGGGG
JQ711296.1	Nebria spatulata	haplotype 14 cytochrome oxidase subunit I (COI) gene partial cds mitochondrial	TAGTACCTTTAATACTAGGAGCTCCTGATATAGCATTTCCACGAATAAATAATATAAGATTTTGACTTTTACCTCCATCTTTATCTCTCCTATTAATAAGATCTATAGTAGAAAGAGGCGCTGGTACCGGATGAACAGTATATCCTCCCTTATCATCTGGAATTGCACATAGAGGAGCATCTGTAGATTTAGCCATTTTTAGTCTTCATTTAGCTGGAGTATCTTCAATTTTAGGAGCAGTAAATTTTATTACTACAATTATTAATATACGATCAATTGGTATAACATTTGACCGAATACCTTTATTCGTATGATCAGTTGGTATTACAGCACTTTTATTACTTCTTTCTTTACCTGTTCTAGCAGGAG
JQ711295.1	Nebria spatulata	haplotype 13 cytochrome oxidase subunit I (COI) gene partial cds mitochondrial	TAGTACCTTTAATACTAGGAGCTCCTGATATAGCATTTCCACGAATAAATAATATAAGATTTTGACTTTTACCTCCATCTTTATCTCTCCTATTAATAAGATCTATAGTAGAAAGAGGCGCTGGTACCGGATGAACAGTATATCCTCCCTTATCATCTGGAATTGCACATAGAGGAGCATCTGTAGATTTAGCCATTTTTAGTCTTCATTTAGCTGGAGTATCTTCAATTTTAGGGGCAGTAAATTTTATTACTACAATTATTAATATACGATCAATTGGTATAACATTTGACCGAATACCTTTATTCGTATGATCAGTTGGTATTACAGCACTTTTATTACTTCTTTCTTTACCTGTTTTAGCAGGAG
JQ711291.1	Nebria spatulata	haplotype 9 cytochrome oxidase subunit I (COI) gene partial cds mitochondrial	TAGTACCTTTAATACTAGGAGCTCCTGATATAGCATTTCCACGAATAAATAATATAAGATTTTGACTTTTACCTCCATCTTTATCTCTCCTATTAATAAGATCTATAGTAGAAAGAGGCGCTGGTACCGGATGAACAGTATATCCTCCCTTATCATCTGGAATTGCACATAGAGGAGCATCTGTAGATTTAGCCATTTTTAGTCTTCATTTAGCTGGAGTATCTTCAATTTTAGGGGCAGTAAATTTTATTACTACAATTATTAATATACGATCAATTGGTATAACATTTGACCGAATACCTTTATTCGTATGATCAGTTGGTATTACAGCACTTTTATTACTTCTTTCTTTACCTGTTTTAGCAGGAG
JQ711290.1	Nebria spatulata	haplotype 8 cytochrome oxidase subunit I (COI) gene partial cds mitochondrial	TAGTACCTTTAATACTAGGAGCTCCTGATATAGCATTTCCACGAATAAATAATATAAGATTTTGACTTTTACCTCCATCTTTATCTCTCCTATTAATAAGATCTATAGTAGAAAGAGGCGCTGGTACCGGATGAACAGTATATCCTCCCTTATCATCTGGAATTGCACATAGAGGAGCATCTGTAGATTTAGCCATTTTTAGTCTTCATTTAGCTGGTGTATCTTCAATTTTAGGAGCAGTAAATTTTATTACTACAATTATTAATATACGATCAATTGGTATAACATTTGACCGAATACCTTTATTCGTATGATCAGTTGGTATTACAGCACTTTTATTACTTCTTTCTTTACCTGTTTTAGCAGGAG
JQ711301.1	Nebria spatulata	haplotype 19 cytochrome oxidase subunit I (COI) gene partial cds mitochondrial	TAGTACCTTTAATACTAGGAGCTCCTGATATAGCATTTCCACGAATAAATAATATAAGATTTTGACTTTTACCTCCATCTTTATCTCTCCTATTAATAAGATCTATAGTAGAAAGAGGCGCTGGTACCGGATGAACAGTATATCCTCCCTTATCATCTGGAATTGCACATAGAGGAGCATCTGTAGATTTAGCCATTTTTAGTCTTCATTTAGCTGGAGTATCTTCAATTTTAGGAGCAGTAAATTTTATCACTACAATTATTAATATACGATCAATTGGTATAACATTTGACCGAATACCTTTATTCGTATGATCAGTTGGTATTACAGCACTTTTATTACTTCTTTCTTTACCTGTTTTAGCAGGAG
JQ711341.1	Nebria spatulata	haplotype 59 cytochrome oxidase subunit I (COI) gene partial cds mitochondrial	TAGTACCTTTAATACTAGGAGCTCCTGATATAGCATTTCCACGAATAAATAATATAAGATTTTGACTTTTACCTCCATCTTTATCTCTCCTATTAATAAGATCTATAGTAGAAAGAGGCGCTGGTACCGGATGAACAGTATATCCTCCCTTATCATCTAGAATTGCACATAGAGGAGCATCTGTAGATTTAGCCATTTTTAGTCTTCATTTAGCTGGAGTATCTTCAATTTTAGGAGCAGTAAATTTTATCACTACAATTATTAATATACGATCAATTGGTATAACATTTGACCGAATACCTTTATTCGTATGATCAGTTGGTATTACAGCACTTTTATTACTTCTTTCTTTACCTGTTTTAGCAGGAG
JQ711292.1	Nebria spatulata	haplotype 10 cytochrome oxidase subunit I (COI) gene partial cds mitochondrial	TAGTACCTTTAATACTAGGAGCTCCTGATATAGCATTTCCACGAATAAATAATATAAGATTTTGACTTTTACCTCCATCTTTATCTCTCCTATTAATAAGATCTATAGTAGAAAGAGGCGCTGGTACCGGATGAACAGTATATCCTCCCTTATCATCTGGAATTGCACATAGAGGAGCATCTGTAGATTTAGCCATTTTTAGTCTTCATTTAGCTGGAGTATCTTCAATTTTAGGAGCAGTAAATTTTATCACTACAATTATTAATATACGATCAATTGGTATAACATTTGACCGAATACCTTTATTCGTATGATCAGTTGGTATTACAGCACTTTTATTACTTCTTTCTTTACCTGTTTTAGCAGGAG
JQ711294.1	Nebria spatulata	haplotype 12 cytochrome oxidase subunit I (COI) gene partial cds mitochondrial	TAGTACCTTTAATACTAGGAGCTCCTGATATAGCATTTCCACGAATAAATAATATAAGATTTTGACTTTTACCTCCATCTTTATCTCTCCTATTAATAAGATCTATAGTAGAAAGAGGCGCTGGTACCGGATGAACAGTATATCCTCCCTTATCATCTGGAATTGCACATAGAGGAGCATCTGTAGATTTAGCCATTTTTAGTCTTCATTTAGCTGGAGTATCTTCAATTTTAGGAGCAGTAAATTTTATTACTACAATTATTAATATACGATCAATTGGTATAACATTTGACCGAATACCTTTATTCGTATGATCAGTTGGTATTACAGCACTTTTATTACTTCTTTCTTTACCTGTTTTAGCAGGAG
JQ711293.1	Nebria spatulata	haplotype 11 cytochrome oxidase subunit I (COI) gene partial cds mitochondrial	TAGTACCTTTAATACTAGGAGCTCCTGATATAGCATTTCCACGAATAAATAATATAAGATTTTGACTTTTACCTCCATCTTTATCTCTCCTATTAATAAGATCTATAGTAGAAAGAGGCGCTGGTACCGGATGAACAGTATATCCTCCCTTATCATCTGGAATTGCACATAGAGGAGCATCTGTAGATTTAGCCATTTTTAGTCTTCATTTAGCTGGAGTATCTTCAATTTTAGGAGCAGTAAATTTTATTACTACAATTATTAATATACGATCAATTGGTATAACATTTGACCGAATACCTTTATTCGTATGATCAGTTGGTATTACAGCACTTTTATTACTCCTTTCTTTACCTGTTTTAGCAGGAG
JQ711300.1	Nebria spatulata	haplotype 18 cytochrome oxidase subunit I (COI) gene partial cds mitochondrial	TAGTACCTTTAATACTTGGTGCTCCTGATATAGCATTTCCACGAATAAATAATATAAGATTTTGACTTCTACCCCCATCTTTATCTCTCCTATTAATAAGATCCATAGTAGAAAGAGGAGCTGGTACCGGATGAACAGTATACCCTCCCTTATCATCTAGAATTGCTCATAGAGGAGCATCTGTAGATTTAGCCATTTTTAGTTTACATTTAGCTGGAGTATCTTCAATTTTAGGAGCAGTAAATTTTATTACTACAATTATTAATATACGATCAATTGGTATAACATTTGACCGAATACCTTTATTTGTGTGATCAGTTGGTATTACAGCACTTTTATTACTTCTTTCTTTACCTGTTTTAGCAGGAG
JQ711299.1	Nebria spatulata	haplotype 17 cytochrome oxidase subunit I (COI) gene partial cds mitochondrial	TAGTACCTTTAATACTTGGTGCTCCTGATATAGCATTTCCACGAATAAATAATATAAGATTTTGACTTCTACCCCCATCTTTATCTCTCCTATTAATAAGATCCATAGTAGAAAGAGGAGCTGGCACCGGATGAACAGTATACCCTCCCTTATCATCTAGAATTGCTCATAGAGGAGCATCTGTAGATTTAGCCATTTTTAGTTTACATTTAGCTGGAGTATCTTCAATTTTAGGGGCAGTAAATTTTATTACTACAATTATTAATATACGATCAATTGGTATAACATTTGACCGAATACCTTTATTTGTATGATCAGTTGGTATTACAGCACTTTTATTACTTCTTTCTTTACCTGTTTTAGCAGGAG
JQ711298.1	Nebria spatulata	haplotype 16 cytochrome oxidase subunit I (COI) gene partial cds mitochondrial	TAGTACCTTTAATACTTGGTGCTCCTGATATAGCATTTCCACGAATAAATAATATAAGATTTTGACTTCTACCCCCATCTTTATCTCTCCTATTAATAAGATCCATAGTAGAAAGAGGAGCTGGCACCGGATGAACAGTATACCCTCCCTTATCATCTAGAATTGCTCATAGAGGAGCATCTGTAGATTTAGCCATTTTTAGTTTACATTTAGCTGGAGTATCTTCAATTTTAGGAGCAGTAAATTTTATTACTACAATTATTAATATACGATCAATTGGTATAACATTTGACCGAATACCTTTATTTGTATGATCAGTTGGTATTACAGCACTTTTATTACTTCTTTCTTTACCTGTTTTAGCAGGAG
JQ711334.1	Nebria spatulata	haplotype 52 cytochrome oxidase subunit I (COI) gene partial cds mitochondrial	TAGTACCTTTAATACTAGGGGCACCTGATATAGCATTTCCACGAATAAATAATATAAGATTTTGACTTTTACCCCCATCTTTATCTCTCCTATTAATAAGATCCATAGTAGAAAGAGGAGCTGGCACCGGATGAACAGTATACCCTCCCTTATCATCTAGAATTGCACATAGAGGAGCATCTGTAGATTTAGCCATTTTTAGCCTACATTTAGCTGGAGTATCTTCAATTTTAGGAGCAGTAAATTTTATTACTACAATTATTAATATACGATCAATTGGTATAACATTTGATCGAATACCTTTATTTGTATGATCAGTTGGTATTACAGCACTTTTATTACTTCTTTCTTTACCTGTTTTAGCAGGAG
JQ711333.1	Nebria spatulata	haplotype 51 cytochrome oxidase subunit I (COI) gene partial cds mitochondrial	TAGTACCTTTAATACTAGGGGCCCCTGATATAGCATTTCCACGAATAAATAATATAAGATTTTGACTTTTACCCCCATCTTTATCTCTCCTATTAATAAGATCCATAGTAGAAAGAGGAGCTGGCACCGGATGAACAGTATACCCTCCCTTATCATCTAGAATTGCACATAGAGGAGCATCTGTAGATTTAGCCATTTTTAGTCTACATTTAGCTGGAGTATCTTCAATTTTAGGAGCAGTAAATTTTATTACTACAATTATTAATATACGATCAATTGGTATAACATTTGATCGAATACCTTTATTTGTATGATCAGTTGGTATTACAGCACTTTTATTACTTCTTTCTTTACCTGTTTTAGCAGGAG
JQ711332.1	Nebria spatulata	haplotype 50 cytochrome oxidase subunit I (COI) gene partial cds mitochondrial	TAGTACCTTTAATACTAGGGGCCCCTGATATAGCATTTCCACGAATAAATAATATAAGATTTTGACTTTTACCCCCATCTTTATCTCTCCTATTAATAAGATCCATAGTAGAAAGAGGAGCTGGCACCGGATGAACAGTATACCCTCCCTTATCATCTAGAATTGCACATAGAGGAGCATCTGTAGATTTAGCCATTTTTAGTCTACATTTAGCTGGAGTATCTTCAATTTTAGGAGCAGTAAATTTTATTACTACAATTATTAATATACGATCAATTGGTATAACATTTGATCGAATACCTTTATTTGTATGATCAGTTGGTATTACAGCACTTTTATTACTTCTTTCTTTACCTGTTTTAGCAGGAG
JQ711309.1	Nebria spatulata	haplotype 27 cytochrome oxidase subunit I (COI) gene partial cds mitochondrial	TAGTACCTTTAATACTAGGAGCCCCTGATATAGCATTTCCACGAATAAATAATATAAGATTTTGACTTTTACCCCCATCTTTATCTCTCCTATTAATAAGATCCATAGTAGAAAGAGGAGCTGGCACCGGATGAACAGTATACCCTCCCTTATCATCTAGAATTGCACATAGAGGAGCATCTGTAGATTTAGCCATTTTTAGTCTACATTTAGCTGGAGTATCTTCAATTTTAGGAGCAGTAAATTTTATTACCACAATTATTAATATACGATCAATTGGTATAACATTTGATCGAATACCTTTATTTGTATGATCAGTTGGTATTACAGCACTTTTATTACTTCTTTCTTTACCTGTTTTAGCAGGAG
JQ711312.1	Nebria spatulata	haplotype 30 cytochrome oxidase subunit I (COI) gene partial cds mitochondrial	TAGTACCTTTAATACTAGGAGCCCCTGATATAGCATTTCCACGAATAAATAATATAAGATTTTGACTTTTACCCCCATCTTTATCTCTCCTATTAATAAGATCCATAGTAGAAAGAGGAGCTGGCACCGGATGGACAGTATACCCTCCCTTATCATCTAGAATTGCACATAGAGGAGCATCTGTAGATTTAGCCATTTTTAGTCTACATTTAGCTGGAGTATCTTCAATTTTAGGAGCAGTAAATTTTATTACTACAATTATTAATATACGATCAATTGGTATAACATTTGATCGAATACCTTTATTTGTATGATCAGTTGGTATTACAGCACTTTTATTACTTCTTTCTTTACCTGTTTTAGCAGGAG
JQ711314.1	Nebria spatulata	haplotype 32 cytochrome oxidase subunit I (COI) gene partial cds mitochondrial	TAGTACCTTTAATACTAGGAGCCCCTGATATAGCATTTCCACGAATAAATAATATAAGATTTTGACTTTTACCCCCATCTTTATCTCTCCTATTAATAAGATCCATAGTAGAAAGAGGAGCTGGCACCGGATGAACAGTATACCCCCCCTTATCATCTAGAATTGCACATAGAGGAGCATCTGTAGATTTAGCCATTTTTAGTCTACATTTAGCTGGAGTATCTTCAATTTTAGGAGCAGTAAATTTTATTACTACAATTATTAATATACGATCAATTGGTATAACATTTGATCGAATACCTTTATTTGTATGATCAGTTGGTATTACAGCACTTTTATTACTTCTTTCTTTACCTGTTTTAGCAGGAG
JQ711303.1	Nebria spatulata	haplotype 21 cytochrome oxidase subunit I (COI) gene partial cds mitochondrial	TAGTACCTTTAATACTAGGAGCCCCTGATATAGCATTTCCACGAATAAATAATATAAGATTTTGACTTTTACCCCCATCTTTATCTCTCCTATTAATAAGATCCATAGTAGAAAGAGGAGCTGGCACCGGATGAACAGTATACCCTCCCTTATCATCTAGAATTGCACATAGAGGAGCATCTGTAGATTTAGCCATTTTTAGTCTACATTTAGCTGGAGTATCTTCAATTTTAGGAGCAGTAAATTTTATTACTACAATTATTAATATACGATCAATTGGTATAACATTTGATCGAATACCTTTATTTGTATGATCAGTTGGTATTACAGCACTTTTATTACTTCTTTCTTTACCTGTTTTAGCAGGAG
JQ711307.1	Nebria spatulata	haplotype 25 cytochrome oxidase subunit I (COI) gene partial cds mitochondrial	TAGTACCTTTAATACTAGGGGCCCCTGATATAGCATTTCCACGAATAAATAATATAAGATTTTGACTTTTACCCCCATCTTTATCTCTCCTATTAATAAGATCCATAGTAGAAAGAGGAGCTGGCACCGGATGAACAGTATACCCTCCCTTATCATCTAGAATTGCACATAGAGGAGCATCTGTAGATTTAGCCATTTTTAGTCTACATTTAGCTGGAGTATCTTCAATTTTAGGAGCAGTAAATTTTATTACTACAATTATTAATATACGATCAATTGGTATAACATTTGATCGAATACCTTTATTTGTGTGATCAGTTGGTATTACAGCACTTTTATTACTTCTTTCTTTACCTGTTTTAGCAGGAG
JQ711308.1	Nebria spatulata	haplotype 26 cytochrome oxidase subunit I (COI) gene partial cds mitochondrial	TAGTACCTTTAATACTAGGGGCCCCTGATATAGCATTTCCACGAATAAATAATATAAGATTTTGACTTTTACCCCCATCTTTATCTCTCCTATTAATAAGATCCATAGTAGAAAGAGGAGCTGGCACCGGATGAACAGTATACCCTCCCTTATCATCTAGAATTGCACATAGAGGAGCATCTGTAGATTTAGCCATTTTTAGTCTACATTTAGCTGGAGTATCTTCAATTTTAGGAGCAGTAAATTTTATTACTACAATTATTAATATACGATCAATTGGTATAACATTTGATCGAATACCTTTATTTGTATGATCAGTTGGTATTACAGCACTTTTATTACTTCTTTCTTTACCTGTTTTAGCAGGAG
JQ711310.1	Nebria spatulata	haplotype 28 cytochrome oxidase subunit I (COI) gene partial cds mitochondrial	TAGTACCTTTAATACTAGGGGCCCCTGATATAGCATTTCCACGAATAAATAATATAAGATTTTGACTTTTACCCCCATCTTTATCTCTCCTATTAATAAGATCCATAGTAGAAAGAGGAGCTGGCACCGGATGAACAGTATACCCTCCCTTATCATCTAGAATTGCACATAGAGGAGCATCTGTAGATTTAGCCATTTTTAGTCTACATTTAGCTGGAGTATCTTCAATTTTAGGAGCAGTAAATTTTATTACTACAATTATTAATATACGATCAATTGGTATAACATTTGATCGAATACCTTTATTTGTATGATCAGTTGGTATTACAGCACTTTTATTACTTCTTTCTTTACCTGTTTTAGCAGGAG
JQ711311.1	Nebria spatulata	haplotype 29 cytochrome oxidase subunit I (COI) gene partial cds mitochondrial	TAGTACCTTTAATACTAGGGGCCCCTGATATAGCATTTCCACGAATAAATAATATAAGATTTTGACTTTTACCCCCATCTTTATCTCTCCTATTAATAAGATCCATAGTAGAAAGAGGAGCTGGCACCGGATGAACAGTATACCCTCCCTTATCATCTAGAATTGCACATAGAGGAGCATCTGTAGATTTAGCCATTTTTAGTCTACATTTAGCTGGAGTATCTTCAATTTTAGGAGCAGTAAATTTTATTACTACAATTATTAATATACGATCAATTGGTATAACATTTGATCGAATACCTTTATTTGTATGATCAGTTGGTATTACAGCACTTTTATTACTTCTTTCTTTACCTGTTTTAGCAGGAG
JQ711313.1	Nebria spatulata	haplotype 31 cytochrome oxidase subunit I (COI) gene partial cds mitochondrial	TAGTACCTTTAATACTAGGGGCCCCTGATATAGCATTTCCACGAATAAATAATATAAGATTTTGACTTTTACCCCCATCTTTATCTCTCCTATTAATAAGATCAATAGTAGAAAGAGGAGCTGGCACCGGATGAACAGTATACCCTCCCTTATCATCTAGAATTGCACATAGAGGAGCATCTGTAGATTTAGCCATTTTTAGTCTACATTTAGCTGGAGTATCTTCAATTTTAGGAGCAGTAAATTTTATTACTACAATTATTAATATACGATCAATTGGTATAACATTTGATCGAATACCTTTATTTGTATGATCAGTTGGTATTACAGCACTTTTATTACTTCTTTCTTTACCTGTTTTAGCAGGAG
JQ711320.1	Nebria spatulata	haplotype 38 cytochrome oxidase subunit I (COI) gene partial cds mitochondrial	TAGTACCTTTAATACTAGGGGCCCCTGATATAGCATTTCCACGAATAAATAATATAAGATTTTGACTTTTACCCCCATCTTTATCTCTCCTATTAATAAGATCCATAGTAGAAAGAGGAGCTGGCACCGGATGAACAGTATACCCTCCCTTATCATCTAGAATTGCACATAGAGGAGCATCTGTAGATTTAGCCATTTTTAGTCTACATTTAGCTGGAGTATCTTCAATTTTAGGAGCAGTAAATTTTATTACTACAATTATTAATATACGATCAATTGGTATAACATTTGATCGAATACCTTTATTTGTATGATCAGTTGGTATTACAGCACTTTTATTACTTCTTTCTTTACCTGTTTTAGCAGGAG
JQ711321.1	Nebria spatulata	haplotype 39 cytochrome oxidase subunit I (COI) gene partial cds mitochondrial	TAGTACCTTTAATACTAGGCGCCCCTGATATAGCATTTCCACGAATAAATAATATAAGATTTTGACTTTTACCCCCATCTTTATCTCTCCTATTAATAAGATCCATAGTAGAAAGAGGAGCTGGCACCGGATGAACAGTATACCCTCCCTTATCATCTAGAATTGCACATAGAGGAGCATCTGTAGATTTAGCCATTTTTAGTCTACATTTAGCTGGAGTATCTTCAATTTTAGGAGCAGTAAATTTTATTACTACAATTATTAATATACGATCAATTGGTATAACATTTGATCGAATACCTTTATTTGTATGATCAGTTGGTATTACAGCACTTTTATTACTTCTTTCTTTACCTGTTTTAGCAGGAG
JQ711345.1	Nebria spatulata	haplotype 4 cytochrome oxidase subunit I (COI) gene partial cds mitochondrial	TAGTACCTTTAATACTAGGGGCCCCTGATATAGCATTTCCACGAATAAATAATATAAGATTTTGACTTTTACCCCCATCTTTATCTCTCCTATTAATAAGATCCATAGTAGAAAGAGGAGCTGGCACCGGATGAACAGTATACCCTCCCTTATCATCTAGAATTGCACATAGAGGAGCATCTGTAGATTTAGCCATTTTTAGTCTACATTTAGCTGGAGTATCTTCAATTTTAGGAGCAGTAAATTTTATTACTACAATTATTAATATACGATCAATTGGTATAACATTTGATCGAATACCTTTATTTGTATGATCAGTTGGTATTACAGCACTTTTATTACTTCTTTCTTTACCTGTTTTAGCAGGAG
JQ711306.1	Nebria spatulata	haplotype 24 cytochrome oxidase subunit I (COI) gene partial cds mitochondrial	TAGTACCTTTAATACTAGGGGCCCCTGATATAGCATTTCCACGAATAAATAATATAAGATTTTGACTTTTACCCCCATCTTTATCTCTCCTATTAATAAGATCCATAGTAGAAAGAGGAGCTGGCACCGGATGAACAGTATACCCTCCCTTATCATCTAGAATTGCACATAGAGGAGCATCTGTAGATTTAGCCATTTTTAGTCTACATTTAGCTGGAGTATCTTCAATTTTAGGAGCAGTAAATTTTATTACTACAATTATTAATATACGATCAATTGGTATAACATTTGATCGAATACCTTTATTTGTATGATCAGTTGGTATTACAGCACTTTTATTACTTCTTTCTTTACCTGTTTTAGCAGGAG
JQ711319.1	Nebria spatulata	haplotype 37 cytochrome oxidase subunit I (COI) gene partial cds mitochondrial	TAGTACCTTTAATACTAGGGGCCCCTGATATAGCATTTCCACGAATAAATAATATAAGATTTTGACTTTTACCCCCATCTTTATCTCTCCTATTAATAAGATCCATAGTAGAAAGAGGAGCTGGCACCGGATGAACAGTATACCCTCCCTTATCATCTAGAATTGCACATAGAGGAGCATCTGTAGATTTAGCCATTTTTAGTCTACATTTAGCTGGAGTATCTTCAATTTTAGGGGCAGTAAATTTTATTACTACAATTATTAATATACGATCAATTGGTATAACATTTGATCGAATACCTTTATTTGTATGATCAGTTGGTATTACAGCACTTTTATTACTTCTTTCTTTACCTGTTTTAGCAGGAG
JQ711336.1	Nebria spatulata	haplotype 54 cytochrome oxidase subunit I (COI) gene partial cds mitochondrial	TAGTACCTTTAATACTAGGGGCCCCTGATATAGCATTTCCACGAATAAATAATATAAGATTTTGACTTTTACCCCCATCTTTATCTCTCCTATTAATAAGATCCATAGTAGAAAGAGGAGCTGGCACCGGATGAACAGTATACCCTCCCTTATCATCTAGAATTGCACATAGAGGAGCATCTGTAGATTTAGCCATTTTTAGTCTACATTTAGCTGGAGTATCTTCAATTTTAGGAGCAGTAAATTTTATTACTACAATTATTAATATACGATCAATTGGTATAACATTTGATCGAATACCTTTATTTGTATGATCAGTTGGTATTACAGCACTTTTATTACTTCTTTCTTTACCTGTTTTAGCAGGAG
JQ711335.1	Nebria spatulata	haplotype 53 cytochrome oxidase subunit I (COI) gene partial cds mitochondrial	TAGTACCTTTAATACTAGGGGCCCCTGATATAGCATTTCCACGAATAAATAATATAAGATTTTGACTTTTACCCCCATCTTTATCTCTCCTATTAATAAGATCCATAGTAGAAAGAGGAGCTGGCACCGGATGAACAGTATACCCTCCCTTATCATCTAGAATTGCACATAGAGGAGCATCTGTAGATTTAGCCATTTTTAGTCTACATTTAGCTGGAGTATCTTCAATTTTAGGAGCAGTAAATTTTATTACTACAATTATTAATATACGATCAATTGGTATAACATTTGATCGAATACCTTTATTTGTATGATCAGTTGGTATTACAGCACTTTTATTACTTCTTTCTTTACCTGTTTTAGCAGGAG
JQ711344.1	Nebria spatulata	haplotype 3 cytochrome oxidase subunit I (COI) gene partial cds mitochondrial	TAGTACCTTTAATACTAGGGGCCCCTGATATAGCATTTCCACGAATAAATAATATAAGATTTTGACTTTTACCCCCATCTTTATCTCTCCTATTAATAAGATCCATAGTAGAAAGAGGAGCTGGCACCGGATGAACAGTATACCCTCCCTTATCATCTAGAATTGCACATAGAGGAGCATCTGTAGATTTAGCCATTTTTAGTCTACATTTAGCTGGGGTATCTTCAATTTTAGGAGCAGTAAATTTTATTACTACAATTATTAATATACGATCAATTGGTATAACATTTGATCGAATACCTTTATTTGTATGATCAGTTGGTATTACAGCACTTTTATTACTTCTTTCTTTACCTGTTTTAGCAGGAG
JQ711304.1	Nebria spatulata	haplotype 22 cytochrome oxidase subunit I (COI) gene partial cds mitochondrial	TAGTACCTTTAATACTAGGGGCCCCTGATATAGCATTTCCACGAATAAATAATATAAGATTTTGACTTTTACCCCCATCTTTATCTCTCCTATTAATAAGATCCATAGTAGAAAGAGGAGCTGGCACCGGATGAACAGTATACCCTCCCTTATCATCTAGAATTGCACATAGAGGAGCATCTGTAGATTTAGCCATTTTTAGTCTACATTTAGCTGGAGTATCTTCAATTTTAGGAGCAGTAAATTTTATTACTACAATTATTAATATACGATCAATTGGTATAACATTTGATCGAATACCTTTATTTGTATGATCAGTTGGTATTACAGCACTTTTATTACTTCTTTCTTTACCTGTTTTAGCAGGAG
JQ711322.1	Nebria spatulata	haplotype 40 cytochrome oxidase subunit I (COI) gene partial cds mitochondrial	TAGTACCTTTAATACTAGGGGCCCCTGATATAGCATTTCCACGAATAAATAATATAAGATTTTGACTTTTACCCCCATCTTTATCTCTCCTATTAATAAGATCCATAGTAGAAAGAGGAGCTGGCACCGGATGAACAGTATACCCTCCCTTATCATCTAGAATTGCACATAGAGGAGCATCTGTAGATTTAGCCATTTTTAGTCTACATTTAGCTGGAGTATCTTCAATTTTAGGAGCAGTAAATTTTATTACTACAATTATTAATATACGATCAATTGGTATAACATTTGATCGAATACCTTTATTTGTATGATCAGTTGGTATTACAGCACTTTTATTACTTCTTTCTTTACCTGTTTTAGCAGGAG
JQ711337.1	Nebria spatulata	haplotype 55 cytochrome oxidase subunit I (COI) gene partial cds mitochondrial	TAGTACCTTTAATACTAGGGGCCCCTGATATAGCATTTCCACGAATAAATAATATAAGATTTTGACTTTTACCCCCATCTTTATCTCTCCTATTAATAAGATCCATAGTAGAAAGAGGAGCTGGCACCGGATGAACAGTGTACCCTCCCTTATCATCTAGAATTGCACATAGAGGAGCATCTGTAGATTTAGCCATTTTTAGTCTACATTTAGCTGGAGTATCTTCAATTTTAGGAGCAGTAAATTTTATTACTACAATTATTAATATACGATCAATTGGTATAACATTTGATCGAATACCTTTATTTGTATGATCAGTTGGTATTACAGCACTTTTATTACTTCTTTCTTTACCTGTTTTAGCAGGAG
JQ711339.1	Nebria spatulata	haplotype 57 cytochrome oxidase subunit I (COI) gene partial cds mitochondrial	TAGTACCTTTAATACTAGGGGCCCCTGATATAGCATTTCCACGAATAAATAATATAAGATTTTGACTTTTACCCCCATCTTTATCTCTCCTATTAATAAGATCCATAGTAGAAAGAGGAGCTGGCACCGGATGAACAGTATACCCTCCCTTATCATCTAGAATTGCACATAGAGGAGCATCTGTAGATTTAGCCATTTTTAGTCTACATTTAGCTGGAGTATCTTCAATTTTAGGAGCAGTAAATTTTATTACTACAATTATTAATATACGATCAATTGGTATAACATTTGATCGAATACCTTTATTTGTATGATCAGTTGGTATTACAGCACTTTTATTACTTCTTTCTTTACCTGTTTTAGCAGGAG
JQ711338.1	Nebria spatulata	haplotype 56 cytochrome oxidase subunit I (COI) gene partial cds mitochondrial	TAGTACCTTTAATACTAGGAGCCCCTGATATAGCATTTCCACGAATAAATAATATAAGATTTTGACTTTTACCCCCATCTTTATCTCTCCTATTAATAAGATCCATAGTAGAAAGAGGAGCTGGCACCGGATGAACAGTATACCCTCCCTTATCATCTAGAATTGCACATAGAGGAGCATCTGTAGATTTAGCCATTTTTAGTCTACATTTAGCTGGAGTATCTTCAATTTTAGGAGCAGTAAATTTTATTACTACAATTATTAATATACGATCAATTGGTATAACATTTGATCGAATACCTTTATTTGTATGATCAGTTGGTATTACAGCACTTTTATTACTTCTTTCTTTACCTGTTTTAGCAGGAG
JQ711266.1	Nebria ovipennis	haplotype 11 cytochrome oxidase subunit I (COI) gene partial cds mitochondrial	TAGTACCTTTAATACTAGGCGCTCCTGATATGGCATTTCCACGAATAAATAATATAAGATTTTGACTTCTACCCCCATCTTTATCCCTCCTATTAATAAGATCAATAGTAGAAAGAGGAGCTGGCACCGGATGGACAGTATACCCTCCCCTATCATCTAGAATTGCACATAGAGGAGCATCTGTAGATTTAGCCATTTTTAGTCTACATTTAGCTGGAGTATCTTCAATTTTAGGAGCAGTAAATTTTATTACTACAATTATTAATATACGATCAATTGGTATAACATTTGACCGAATACCTTTATTTGTATGATCAGTTGGTATTACAGCACTTTTATTACTTCTTTCTTTACCTGTTTTAGCAGGAG
JQ711265.1	Nebria ovipennis	haplotype 10 cytochrome oxidase subunit I (COI) gene partial cds mitochondrial	TAGTACCTTTAATACTAGGCGCTCCTGATATGGCATTTCCACGAATAAATAATATAAGATTTTGACTTCTACCCCCATCTTTATCCCTCCTATTAATAAGATCAATAGTAGAAAGAGGAGCTGGCACCGGATGAACAGTATACCCTCCCCTATCATCTAGAATTGCACATAGAGGAGCATCTGTAGATTTAGCCATTTTTAGTCTACATTTAGCTGGAGTATCTTCAATTTTAGGAGCAGTAAATTTTATTACTACAATTATTAATATACGATCAATTGGTATAACATTTGACCGAATACCTTTATTTGTATGATCAGTTGGTATTACAGCACTTTTATTACTTCTTTCTTTACCTGTTTTAGCAGGAG
JQ711287.1	Nebria spatulata	haplotype 5 cytochrome oxidase subunit I (COI) gene partial cds mitochondrial	TAGTACCTTTAATACTAGGTGCTCCTGATATAGCATTTCCACGAATAAATAACATAAGATTTTGACTTCTACCCCCATCTTTATCTCTCCTATTAATAAGATCCATAGTAGAAAGAGGAGCTGGTACCGGATGAACAGTATATCCTCCCTTATCATCCAGAATTGCACATAGAGGAGCATCTGTAGATTTAGCCATTTTTAGTCTACATTTAGCTGGAGTATCTTCAATTTTAGGAGCAGTAAATTTTATTACTACAATTATTAATATACGATCAATTGGTATAACATTTGACCGAATACCTTTATTTGTATGATCAGTTGGTATTACAGCACTTTTATTACTTCTTTCTTTACCTGTTTTAGCAGGAG
JQ711288.1	Nebria spatulata	haplotype 6 cytochrome oxidase subunit I (COI) gene partial cds mitochondrial	TAGTACCTTTAATACTAGGTGCTCCTGATATAGCATTTCCACGAATAAATAACATAAGATTTTGACTTCTACCCCCATCTTTATCTCTCCTATTAATAAGATCCATAGTAGAAAGAGGAGCCGGTACCGGATGAACAGTATACCCTCCCTTATCATCCGGAATTGCACATAGAGGAGCATCTGTAGATTTAGCCATTTTTAGTCTACATTTAGCTGGAGTATCTTCAATTTTAGGAGCAGTAAATTTTATTACTACAATTATTAATATACGATCAATTGGTATAACATTTGACCGAATACCTTTATTTGTATGATCAGTTGGTATTACAGCACTTTTATTACTTCTTTCTTTACCTGTTTTAGCAGGAG
JQ711289.1	Nebria spatulata	haplotype 7 cytochrome oxidase subunit I (COI) gene partial cds mitochondrial	TAGTACCTTTAATACTAGGTGCTCCTGATATAGCATTTCCACGAATAAATAACATAAGATTTTGACTTCTACCCCCATCTTTATCTCTCCTATTAATAAGATCCATAGTAGAAAGAGGAGCTGGTACCGGATGAACAGTATACCCTCCCTTATCATCCAGAATTGCACATAGAGGAGCATCTGTAGATTTAGCCATTTTTAGTCTACATTTAGCTGGAGTATCTTCAATTTTAGGAGCAGTAAATTTTATTACTACAATTATTAATATACGATCAATTGGTATAACATTTGACCGAATACCTTTATTTGTATGATCAGTTGGTATTACAGCACTTTTATTACTTCTTTCTTTACCTGTTTTAGCAGGAG
JQ711297.1	Nebria spatulata	haplotype 15 cytochrome oxidase subunit I (COI) gene partial cds mitochondrial	TAGTACCTTTAATACTAGGTGCTCCTGATATAGCATTTCCACGAATAAATAACATAAGATTTTGACTTCTACCCCCATCTTTATCTCTCCTATTAATAAGATCCATAGTAGAAAGAGGAGCTGGTACCGGATGAACAGTATACCCTCCCTTATCATCCAGAATTGCACATAGAGGAGCATCTGTAGATTTAGCCATTTTTAGTCTACATTTAGCCGGAGTATCTTCAATTTTAGGAGCAGTAAATTTTATTACTACAATTATTAATATACGATCAATTGGTATAACATTTGACCGAATACCTTTATTTGTATGATCAGTTGGTATTACAGCACTTTTATTACTTCTTTCTTTACCTGTTTTAGCAGGAG
JQ711323.1	Nebria spatulata	haplotype 41 cytochrome oxidase subunit I (COI) gene partial cds mitochondrial	TAGTACCTTTAATACTAGGTGCTCCTGATATAGCATTTCCACGAATAAATAACATAAGATTTTGACTTCTACCCCCATCTTTATCTCTCCTATTAATAAGATCCATAGTAGAAAGAGGAGCTGGTACCGGATGAACAGTATACCCTCCCTTATCATCCAGAATTGCACATAGAGGAGCATCTGTAGATTTAGCCATTTTTAGTCTACATTTAGCTGGAGTATCTTCAATTTTAGGAGCAGTAAATTTTATTACTACAATTATTAATATACGATCAATTGGTATAACATTTGACCGAATACCTTTATTTGTATGATCAGTTGGTATTACAGCACTTTTATTACTTCTTTCTTTACCTGTTTTAGCAGGAG
JQ711324.1	Nebria spatulata	haplotype 42 cytochrome oxidase subunit I (COI) gene partial cds mitochondrial	TAGTACCTTTAATACTAGGTGCTCCTGATATAGCATTTCCACGAATAAATAACATAAGATTTTGACTTCTACCCCCATCTTTATCTCTCCTATTAATAAGATCCATAGTAGAAAGAGGAGCTGGTACCGGATGAACAGTATACCCTCCCTTATCGTCCAGAATTGCACATAGAGGAGCATCTGTAGATTTAGCCATTTTTAGTCTACATTTAGCTGGAGTATCTTCAATTTTAGGAGCAGTAAATTTTATTACTACAATTATTAATATACGATCAATTGGTATAACATTTGACCGAATACCTTTATTTGTATGATCAGTTGGTATTACAGCACTTTTATTACTTCTTTCTTTACCTGTTTTAGCAGGAG
JQ711325.1	Nebria spatulata	haplotype 43 cytochrome oxidase subunit I (COI) gene partial cds mitochondrial	TAGTACCTTTAATACTAGGTGCTCCTGATATAGCATTTCCACGAATAAATAACATAAGATTTTGACTTCTACCCCCATCTTTATCTCTCCTATTAATAAGATCCATAGTAGAAAGAGGAGCTGGTACCGGATGAACAGTGTACCCTCCCTTATCATCCAGAATTGCACATAGAGGAGCATCTGTAGATTTAGCCATTTTTAGTCTACATTTAGCTGGAGTATCTTCAATTTTAGGAGCAGTAAATTTTATTACTACAATTATTAATATACGATCAATTGGTATAACATTTGACCGAATACCTTTATTTGTATGATCAGTTGGTATTACAGCACTTTTATTACTTCTTTCTTTACCTGTTTTAGCAGGAG
JQ711326.1	Nebria spatulata	haplotype 44 cytochrome oxidase subunit I (COI) gene partial cds mitochondrial	TAGTACCTTTAATACTAGGTGCTCCTGATATAGCATTTCCACGAATAAATAACATAAGATTTTGACTTCTACCCCCATCTTTATCTCTCCTATTAATAAGATCCATAGTAGAAAGAGGAGCTGGTACCGGATGAACAGTATACCCTCCCTTATCATCCAGAATTGCACATAGAGGAGCATCTGTAGATTTAGCCATTTTTAGTCTACATTTAGCTGGAGTATCTTCAATTTTAGGAGCAGTAAATTTTATTACTACAATTATTAATATACGATCAATTGGTATAACATTTGACCGAATACCTTTATTTGTATGATCAGTTGGTATTACAGCACTTTTATTACTTCTTTCTTTACCTGTTTTAGCAGGAG
JQ711327.1	Nebria spatulata	haplotype 45 cytochrome oxidase subunit I (COI) gene partial cds mitochondrial	TAGTACCTTTAATACTAGGTGCTCCTGATATAGCATTTCCACGAATAAATAACATAAGATTTTGACTTCTACCCCCATCTTTATCTCTCCTATTAATAAGATCCATAGTAGAAAGAGGAGCTGGTACCGGATGAACAGTATACCCTCCCTTATCATCCAGAATTGCACATAGAGGAGCATCTGTAGATTTAGCCATTTTTAGTCTACATTTAGCTGGAGTATCTTCAATTTTAGGAGCAGTAAATTTTATTACTACAATTATTAATATACGATCAATTGGTATAACATTTGACCGAATACCTTTATTTGTATGATCAGTTGGTATTACAGCACTTTTATTACTTCTTTCTTTACCTGTTTTAGCAGGAG
JQ711328.1	Nebria spatulata	haplotype 46 cytochrome oxidase subunit I (COI) gene partial cds mitochondrial	TAGTACCTTTAATACTAGGTGCTCCTGATATAGCATTTCCACGAATAAATAACATAAGATTTTGACTTCTACCCCCATCTTTATCTCTCCTATTAATAAGATCCATAGTAGAAAGAGGAGCTGGTACCGGATGAACAGTATACCCTCCCTTATCATCCAGAATTGCACATAGAGGAGCATCTGTAGATTTAGCCATTTTTAGTCTACATTTAGCTGGAGTATCTTCAATTTTAGGAGCAGTAAATTTTATTACTACAATTATTAATATACGATCAATTGGTATAACATTTGACCGAATACCTTTATTTGTATGATCAGTTGGTATTACAGCACTTTTATTACTTCTTTCTTTACCTGTTTTAGCAGGAG
JQ711329.1	Nebria spatulata	haplotype 47 cytochrome oxidase subunit I (COI) gene partial cds mitochondrial	TAGTACCTTTAATACTAGGTGCTCCTGATATAGCATTTCCACGAATAAATAACATAAGATTTTGACTTCTACCCCCATCTTTATCTCTCCTATTAATAAGATCCATAGTAGAAAGAGGAGCCGGTACCGGATGAACAGTATACCCTCCCTTATCATCCAGAATTGCACATAGAGGAGCATCTGTAGATTTAGCCATTTTTAGTCTACATTTAGCTGGAGTATCTTCAATTTTAGGAGCAGTAAATTTTATTACTACAATTATTAATATACGATCAATTGGTATAACATTTGACCGAATACCTTTATTTGTATGATCAGTTGGTATTACAGCACTTTTATTACTTCTTTCTTTACCTGTTTTAGCAGGAG
JQ711330.1	Nebria spatulata	haplotype 48 cytochrome oxidase subunit I (COI) gene partial cds mitochondrial	TAGTACCTTTAATACTAGGTGCTCCTGATATAGCATTTCCACGAATAAATAACATAAGATTTTGACTTCTACCCCCATCTTTATCTCTCCTATTAATAAGATCCATAGTAGAAAGAGGAGCTGGTACCGGATGAACAGTATACCCTCCCTTATCATCTAGAATTGCACATAGAGGAGCATCTGTAGATTTAGCCATTTTTAGTCTACATTTAGCTGGAGTATCTTCAATTTTAGGAGCAGTAAATTTTATTACTACAATTATTAATATACGATCAATTGGTATAACATTTGACCGAATACCTTTATTTGTATGATCAGTTGGTATTACAGCACTTTTATTACTTCTTTCTTTACCTGTTTTAGCAGGAG
JQ711331.1	Nebria spatulata	haplotype 49 cytochrome oxidase subunit I (COI) gene partial cds mitochondrial	TAGTACCTTTAATAGTAGGTGCTCCTGATATAGCATTTCCACGAATAAATAACATAAGATTTTGACTTCTACCCCCATCTTTATCTCTCCTATTAATAAGATCCATAGTAGAAAGAGGAGCTGGTACCGGATGAACAGTATACCCTCCCTTATCATCCAGAATTGCACATAGAGGAGCATCTGTAGATTTAGCCATTTTTAGTCTACATTTAGCTGGAGTATCTTCAATTTTAGGAGCAGTAAATTTTATTACTACAATTATTAATATACGATCAATTGGTATAACATTTGACCGAATACCTTTATTTGTATGATCAGTTGGTATTACAGCACTTTTATTACTTCTTTCTTTACCTGTTTTAGCAGGAG
JQ711342.1	Nebria spatulata	haplotype 1 cytochrome oxidase subunit I (COI) gene partial cds mitochondrial	TAGTACCTTTAATACTAGGTGCTCCTGATATAGCATTTCCACGAATAAATAACATAAGATTTTGACTTCTACCCCCATCTTTATCTCTCCTATTAATAAGATCCATAGTAGAAAGAGGAGCTGGTACCGGATGAACAGTATACCCTCCCTTATCATCCAGAATTGCACATAGAGGAGCATCTGTAGATTTAGCCATTTTTAGTCTACATTTAGCTGGAGTATCTTCAATTTTAGGAGCAGTAAATTTTATTACTACAATTATTAATATACGATCAATTGGTATAACATTTGACCGAATACCTTTATTTGTATGATCAGTTGGTATTACAGCACTTTTATTACTTCTTTCTTTACCTGTTTTAGCAGGAG
JQ711340.1	Nebria spatulata	haplotype 58 cytochrome oxidase subunit I (COI) gene partial cds mitochondrial	TAGTACCTTTAATACTAGGTGCTCCTGATATAGCATTTCCACGAATAAATAACATAAGATTTTGACTTCTACCCCCATCTTTATCTATCCTATTAATAAGATCCATAGTAGAAAGAGGAGCTGGTACCGGATGAACAGTATACCCTCCCTTATCATCCAGAATTGCACATAGAGGAGCATCTGTAGATTTAGCCATTTTTAGTCTACATTTAGCTGGAGTATCTTCAATTTTAGGAGCAGTAAATTTTATTACTACAATTATTAATATACGATCAATTGGTATAACATTTGACCGAATACCTTTATTTGTATGATCAGTTGGTATTACAGCACTTTTATTACTTCTTTCTTTACCTGTTTTAGCAGGAG
JQ711317.1	Nebria spatulata	haplotype 35 cytochrome oxidase subunit I (COI) gene partial cds mitochondrial	TAGTACCTTTAATACTAGGTGCTCCTGATATAGCATTTCCACGAATAAATAATATAAGATTTTGACTTCTACCTCCATCTTTATCTCTCCTATTAATAAGATCCATAGTAGAAAGAGGAGCTGGCACCGGATGAACAGTATACCCTCCCTTATCATCTAGAATTGCACATAGAGGAGCATCTGTAGATTTAGCCATTTTTAGTCTACATTTAGCTGGAGTATCTTCAATTTTAGGAGCAGTAAATTTTATTACTACAATTATTAATATACGATCAATTGGTATAACATTTGACCGAATACCTTTATTTGTATGATCAGTTGGTATTACAGCACTTTTATTACTTCTTTCTTTACCTGTTTTAGCAGGAG
JQ711318.1	Nebria spatulata	haplotype 36 cytochrome oxidase subunit I (COI) gene partial cds mitochondrial	TAGTACCTTTAATACTAGGTGCTCCTGATATAGCATTTCCACGAATAAATAATATAAGATTTTGACTTCTACCTCCATCTTTATCTCTCCTATTAATAAGATCCATAGTAGAAAGAGGAGCTGGCACCGGATGAACAGTATACCCTCCCTTATCATCTAGAATTGCACATAGAGGAGCATCTGTAGATTTAGCCATTTTTAGTCTACATTTAGCTGGAGTATCTTCAATTTTAGGAGCAGTAAATTTTATTACTACAATTATTAATATACGATCAATTGGTATAACATTTGACCGAATACCTTTATTTGTATGATCAGTTGGTATTACAGCACTTTTATTACTTCTTTCTTTACCTGTTTTAGCAGGAG
JQ711315.1	Nebria spatulata	haplotype 33 cytochrome oxidase subunit I (COI) gene partial cds mitochondrial	TAGTACCTTTAATACTAGGTGCTCCTGATATAGCATTTCCACGAATAAATAATATAAGATTTTGACTTCTACCTCCATCTTTATCTCTCCTATTAATAAGATCCATAGTAGAAAGAGGAGCTGGCACCGGATGAACAGTATACCCTCCCTTATCATCTAGAATTGCACATAGAGGAGCATCTGTAGATTTAGCCATTTTTAGTCTACATTTAGCTGGAGTATCTTCAATTTTAGGAGCAGTAAATTTTATTACTACAATTATTAATATACGATCAATTGGTATAACATTTGACCGAATACCTTTATTTGTATGATCAGTTGGTATTACAGCACTTTTATTACTTCTTTCTTTACCTGTTTTAGCAGGAG
JQ711305.1	Nebria spatulata	haplotype 23 cytochrome oxidase subunit I (COI) gene partial cds mitochondrial	TAGTACCTTTAATACTAGGGGCTCCTGATATAGCATTTCCACGAATAAATAATATAAGATTTTGACTTTTACCCCCATCTTTATCTCTCCTATTAATAAGATCCATAGTAGAAAGAGGAGCTGGCACCGGATGAACAGTATACCCTCCCTTATCATCTAGAATTGCACATAGAGGAGCATCTGTAGATTTAGCCATTTTTAGTCTACATTTAGCTGGAGTATCTTCAATTTTAGGAGCAGTAAATTTTATTACTACAATTATTAATATACGATCAATTGGTATAACATTTGACCGAATACCTTTATTTGTATGATCAGTTGGTATTACAGCACTTTTATTACTTCTTTCTTTACCTGTTTTAGCAGGAG
JQ711316.1	Nebria spatulata	haplotype 34 cytochrome oxidase subunit I (COI) gene partial cds mitochondrial	TAGTACCTTTAATACTAGGGGCTCCTGATATAGCATTTCCACGAATAAATAATATAAGATTTTGACTTTTACCCCCATCTTTATCTCTCCTATTAATAAGATCCATAGTAGAAAGAGGAGCTGGCACCGGATGAACAGTATACCCTCCCTTATCATCTAGAATTGCACATAGAGGAGCATCTGTAGATTTAGCCATTTTTAGTCTACATTTAGCTGGGGTATCTTCAATTTTAGGAGCAGTAAATTTTATTACTACAATTATTAATATACGATCAATTGGTATAACATTTGACCGAATACCTTTATTTGTATGATCAGTTGGTATTACAGCACTTTTATTACTTCTTTCTTTACCTGTTTTAGCAGGAG
JQ711343.1	Nebria spatulata	haplotype 2 cytochrome oxidase subunit I (COI) gene partial cds mitochondrial	TGGTACCTTTAATACTAGGGGCTCCTGATATAGCATTTCCACGAATAAATAATATAAGATTTTGACTTTTACCCCCATCTTTATCTCTCCTATTAATAAGATCCATAGTAGAAAGAGGAGCTGGCACCGGATGAACAGTATACCCTCCCTTATCATCTAGAATTGCACATAGAGGAGCATCTGTAGATTTAGCCATTTTTAGTCTACATTTAGCTGGAGTATCTTCAATTTTAGGAGCAGTAAATTTTATTACTACAATTATTAATATACGATCAATTGGTATAACATTTGACCGAATACCTTTATTTGTATGATCAGTTGGTATTACAGCACTTTTATTACTTCTTTCTTTACCTGTTTTAGCAGGAG
JQ711302.1	Nebria spatulata	haplotype 20 cytochrome oxidase subunit I (COI) gene partial cds mitochondrial	TGGTACCTTTAATACTAGGGGCTCCTGATATAGCATTTCCACGAATAAATAATATAAGATTTTGACTTTTACCCCCATCTTTATCTCTCCTATTAATAAGATCCATAGTAGAAAGAGGAGCTGGCACCGGATGAACAGTATACCCTCCCTTATCATCTAGAATTGCACATAGAGGAGCATCTGTAGATTTAGCCATTTTTAGTCTACATTTAGCTGGAGTATCTTCAATTTTAGGAGCAGTAAATTTTATTACTACAATTATTAATATACGATCAATTGGTATAACATTTGACCGAATACCTTTATTTGTATGATCAGTTGGTATTACAGCACTTTTATTACTTCTTTCTTTACCTGTTTTAGCAGGAG
JQ711267.1	Nebria ovipennis	haplotype 12 cytochrome oxidase subunit I (COI) gene partial cds mitochondrial	TAGTACCTTTGATACTAGGCGCTCCTGATATAGCATTCCCACGAATAAATAATATAAGATTTTGACTTCTACCCCCATCTTTATCTCTCCTATTAATAAGATCCATAGTAGAAAGAGGAGCTGGCACTGGATGAACAGTATACCCTCCCTTATCATCTAGAATTGCACATAGAGGAGCATCTGTAGATTTAGCTATTTTTAGTCTACATTTAGCTGGAGTATCTTCAATTTTAGGAGCAGTAAATTTTATTACTACAATTATTAATATACGATCAATTGGTATAACATTTGATCGAATACCTTTATTTGTATGATCAGTTGGTATTACAGCACTTTTATTACTTCTTTCTTTACCTGTTTTAGCAGGAG
JQ711268.1	Nebria ovipennis	haplotype 13 cytochrome oxidase subunit I (COI) gene partial cds mitochondrial	TAGTACCTTTGATACTAGGCGCTCCTGATATAGCATTCCCACGAATAAATAATATAAGATTTTGACTTCTACCCCCATCTTTATCTCTCCTATTAATAAGATCCATAGTAGAAAGAGGAGCTGGCACCGGATGAACAGTATACCCTCCCTTATCATCTAGAATTGCACATAGAGGAGCATCTGTAGATTTAGCTATTTTTAGTCTTCATTTAGCTGGAGTATCTTCAATTTTAGGAGCAGTAAATTTTATTACTACAATTATTAATATACGATCAATTGGTATAACATTTGATCGAATACCTTTATTTGTATGATCAGTTGGTATTACAGCACTTTTATTACTTCTTTCTTTACCTGTTTTAGCAGGAG
JQ711269.1	Nebria ovipennis	haplotype 14 cytochrome oxidase subunit I (COI) gene partial cds mitochondrial	TAGTACCTTTGATACTAGGCGCTCCTGATATAGCATTCCCACGAATAAATAATATAAGATTTTGACTTCTACCCCCATCTTTATCTCTCCTATTAATAAGATCCATAGTAGAAAGAGGAGCTGGCACCGGATGAACAGTATACCCTCCCTTATCATCTAGAATTGCACATAGAGGAGCATCTGTAGATTTAGCTATTTTTAGTCTACATTTAGCTGGAGTATCTTCAATTTTAGGAGCAGTAAATTTTATTACTACAATTATTAATATACGATCAATTGGTATAACATTTGATCGAATACCTTTATTTGTATGATCAGTTGGTATTACAGCACTTTTATTACTTCTTTCTTTACCTGTTTTAGCAGGAG
JQ711270.1	Nebria ovipennis	haplotype 15 cytochrome oxidase subunit I (COI) gene partial cds mitochondrial	TAGTACCTTTAATACTAGGCGCTCCTGATATAGCATTCCCACGAATAAATAATATAAGATTTTGACTTCTACCCCCATCTTTATCTCTCCTATTAATAAGATCCATAGTAGAAAGAGGAGCTGGCACTGGATGAACAGTATACCCTCCCTTATCATCTAGAATTGCACATAGAGGAGCATCTGTAGATTTAGCTATTTTTAGTCTACATTTAGCTGGAGTATCTTCAATTTTAGGAGCAGTAAATTTTATTACTACAATTATTAATATACGATCAATTGGTATAACATTTGATCGAATACCTTTATTTGTATGATCAGTTGGTATTACAGCACTTTTATTACTTCTTTCTTTACCTGTTTTAGCAGGAG
JQ711271.1	Nebria ovipennis	haplotype 16 cytochrome oxidase subunit I (COI) gene partial cds mitochondrial	TAGTACCTTTAATACTAGGCGCTCCTGATATAGCATTCCCACGAATAAATAATATAAGATTTTGACTTCTACCCCCATCTTTATCTCTCCTATTAATAAGATCCATAGTAGAAAGAGGAGCTGGCACCGGATGAACAGTATACCCTCCCTTATCATCTAGAATTGCACATAGAGGAGCATCTGTAGATTTAGCTATTTTTAGTCTACATTTAGCTGGAGTATCTTCAATTTTAGGAGCAGTAAATTTTATTACTACAATTATTAATATACGATCAATTGGTATAACATTTGATCGAATACCTTTATTTGTATGATCAGTTGGTATTACAGCACTTTTATTACTTCTTTCTTTACCTGTTTTAGCAGGAG
JQ711273.1	Nebria ovipennis	haplotype 18 cytochrome oxidase subunit I (COI) gene partial cds mitochondrial	TAGTACCTTTAATACTAGGTGCTCCTGATATAGCATTCCCACGAATAAATAATATAAGATTTTGACTTCTACCCCCATCTTTATCTCTCCTATTAATAAGATCCATAGTAGAAAGAGGAGCTGGCACCGGATGAACAGTATACCCTCCCTTATCATCTAGAATTGCACATAGAGGAGCATCTGTAGATTTAGCTATTTTTAGTCTACATTTAGCTGGAGTATCTTCAATTTTAGGAGCAGTAAATTTTATTACTACAATTATTAATATACGATCAATTGGTATAACATTTGATCGAATACCTTTATTTGTATGATCAGTTGGTATTACAGCACTTTTATTACTTCTTTCTTTACCTGTTTTAGCAGGAG
JQ711274.1	Nebria ovipennis	haplotype 19 cytochrome oxidase subunit I (COI) gene partial cds mitochondrial	TAGTACCTTTGATACTAGGCGCTCCTGATATAGCATTCCCACGAATAAATAATATAAGATTTTGACTTCTACCCCCATCTTTATCTCTCCTATTAATAAGATCCATAGTAGAAAGAGGAGCTGGCACCGGATGAACAGTATACCCTCCCTTATCATCTAGAATTGCACATAGAGGAGCATCTGTAGATTTAGCTATTTTTAGTCTACATTTAGCTGGAGTATCTTCAATTTTAGGAGCAGTAAATTTTATTACTACAATTATTAATATACGATCAATTGGTATAACATTTGATCGAATACCTTTATTTGTATGATCAGTTGGTATTACAGCACTTTTATTACTTCTTTCTTTACCTGTTTTAGCAGGAG
JQ711276.1	Nebria ovipennis	haplotype 20 cytochrome oxidase subunit I (COI) gene partial cds mitochondrial	TAGTACCTTTGATACTAGGCGCTCCTGATATAGCATTCCCACGAATAAATAATATAAGATTTTGACTTCTACCCCCATCTTTATCTCTCCTATTAATAAGATCAATAGTAGAAAGAGGAGCTGGCACCGGATGAACAGTATACCCTCCCTTATCATCTAGAATTGCACATAGAGGAGCATCTGTAGATTTAGCTATTTTTAGTCTACATTTAGCTGGAGTATCTTCAATTTTAGGAGCAGTAAATTTTATTACTACAATTATTAATATACGATCAATTGGTATAACATTTGATCGAATACCTTTATTTGTATGATCAGTTGGTATTACAGCACTTTTATTACTTCTTTCTTTACCTGTTTTAGCAGGAG
JQ711277.1	Nebria ovipennis	haplotype 21 cytochrome oxidase subunit I (COI) gene partial cds mitochondrial	TAGTACCTTTGATACTAGGCGCTCCTGATATAGCATTCCCACGAATAAATAATATAAGATTTTGACTTCTGCCCCCATCTTTATCTCTCCTATTAATAAGATCCATAGTAGAAAGAGGAGCTGGCACCGGATGAACAGTATACCCTCCCTTATCATCTAGAATTGCACATAGAGGAGCATCTGTAGATTTAGCTATTTTTAGTCTACATTTAGCTGGAGTATCTTCAATTTTAGGAGCAGTAAATTTTATTACTACAATTATTAATATACGATCAATTGGTATAACATTTGATCGAATACCTTTATTTGTATGATCAGTTGGTATTACAGCACTTTTATTACTTCTTTCTTTACCTGTTTTAGCAGGAG
JQ711284.1	Nebria ovipennis	haplotype 7 cytochrome oxidase subunit I (COI) gene partial cds mitochondrial	TAGTACCTTTGATACTAGGCGCTCCTGATATAGCATTCCCACGAATAAATAATATAAGATTTTGACTTCTACCCCCATCTTTATCTCTCCTATTAATAAGATCCATAGTAGAAAGAGGAGCTGGCACCGGATGAACAGTATACCCTCCCTTATCATCTAGAATTGCACATAGAGGAGCATCTGTAGATTTAGCTATTTTTAGTCTACATTTAGCTGGAGTATCTTCAATTTTAGGAGCAGTAAATTTTATTACTACAATTATTAATATACGATCAATTGGTATAACATTTGATCGAATACCTTTATTTGTATGATCAGTTGGTATTACAGCACTTTTATTACTTCTTTCTTTACCTGTTTTAGCAGGAG
JQ711282.1	Nebria ovipennis	haplotype 5 cytochrome oxidase subunit I (COI) gene partial cds mitochondrial	TAGTACCTTTAATACTAGGCGCTCCTGATATAGCATTCCCACGAATAAATAATATAAGATTTTGACTTCTACCCCCATCTTTATCTCTCCTATTAATAAGATCCATAGTAGAAAGAGGAGCTGGCACCGGATGAACAGTATACCCTCCCTTATCATCTAGAATTGCACATAGAGGAGCATCTGTAGATTTAGCTATTTTTAGTCTACATTTAGCTGGAGTATCTTCAATTTTAGGAGCAGTAAATTTTATTACTACAATTATTAATATACGATCAATTGGTATAACATTTGATCGAATACCTTTATTTGTATGATCAGTTGGTATTACAGCACTTTTATTACTTCTTTCTTTACCTGTTTTAGCAGGAG
JQ711280.1	Nebria ovipennis	haplotype 3 cytochrome oxidase subunit I (COI) gene partial cds mitochondrial	TAGTACCTTTAATACTAGGCGCTCCTGATATAGCATTCCCACGAATAAATAATATAAGATTTTGACTTCTACCCCCATCTTTATCTCTCCTATTAATAAGATCCATAGTAGAAAGAGGAGCCGGCACCGGATGAACAGTATACCCTCCCTTATCATCTAGAATTGCACATAGAGGAGCATCTGTAGATTTAGCCATTTTTAGTCTACATTTAGCTGGAGTATCTTCAATTTTAGGAGCAGTAAATTTTATTACTACAATTATTAATATACGATCAATTGGTATAACATTTGACCGAATACCTTTATTTGTATGATCAGTTGGTATTACAGCACTTTTATTACTTCTTTCTTTACCTGTTTTAGCAGGAG
JQ711281.1	Nebria ovipennis	haplotype 4 cytochrome oxidase subunit I (COI) gene partial cds mitochondrial	TAGTACCTTTAATACTAGGTGCTCCTGATATAGCATTCCCACGAATAAATAATATAAGATTTTGACTTCTACCCCCATCTTTATCTCTCCTATTAATAAGATCCATAGTAGAAAGAGGAGCTGGCACCGGATGAACAGTATACCCTCCCTTATCATCTAGAATTGCACATAGAGGAGCATCTGTAGATTTAGCCATTTTTAGTCTACATTTAGCTGGAGTATCTTCAATTTTAGGAGCAGTAAATTTTATTACTACAATTATTAATATACGATCAATTGGTATAACATTTGACCGAATACCTTTATTTGTATGGTCAGTTGGTATTACAGCACTTTTATTACTTCTTTCTTTACCTGTTTTAGCAGGAG
JQ711279.1	Nebria ovipennis	haplotype 2 cytochrome oxidase subunit I (COI) gene partial cds mitochondrial	TAGTACCTTTAATACTAGGCGCTCCTGATATAGCATTCCCACGAATAAATAATATAAGATTTTGACTTCTACCCCCATCTTTATCTCTCCTATTAATAAGATCCATAGTAGAAAGAGGAGCTGGCACCGGATGAACAGTATACCCTCCCTTATCATCTAGAATTGCACATAGAGGAGCATCTGTAGATTTAGCCATTTTTAGTCTACATTTAGCTGGAGTATCTTCAATTTTAGGAGCAGTAAATTTTATTACTACAATTATTAATATACGATCAATTGGTATAACATTTGACCGAATACCTTTATTTGTATGGTCAGTTGGTATTACAGCACTTTTATTACTTCTTTCTTTACCTGTTTTAGCAGGAG
JQ711286.1	Nebria ovipennis	haplotype 9 cytochrome oxidase subunit I (COI) gene partial cds mitochondrial	TAGTACCTTTAATACTAGGCGCTCCTGATATAGCATTCCCACGAATAAATAATATAAGATTTTGACTTCTACCCCCATCTTTATCTCTCCTATTAATAAGATCCATAGTAGAAAGAGGAGCTGGCACCGGATGAACAGTATACCCTCCCTTATCATCTAGAATTGCACATAGAGGAGCATCTGTAGATTTAGCCATTTTTAGTCTACATTTAGCTGGAGTATCTTCAATTTTAGGAGCAGTAAATTTTATTACTACAATTATTAATATACGATCAATTGGTATAACATTTGACCGAATACCTTTATTTGTATGATCAGTTGGTATTACAGCACTTTTATTACTTCTTTCTTTACCTGTTTTAGCAGGAG
JQ711272.1	Nebria ovipennis	haplotype 17 cytochrome oxidase subunit I (COI) gene partial cds mitochondrial	TAGTACCTTTAATACTAGGCGCTCCTGATATAGCATTCCCACGAATAAATAATATAAGATTTTGACTTTTACCCCCATCTTTATCTCTCCTATTAATAAGATCCATAGTAGAAAGAGGAGCTGGCACCGGATGAACAGTATACCCTCCCTTATCATCTAGAATTGCACATAGAGGAGCATCTGTAGATTTAGCCATTTTTAGTCTACATTTAGCTGGAGTATCTTCAATTTTAGGAGCAGTAAATTTTATTACTACAATTATTAATATACGATCAATTGGTATAACATTTGACCGAATACCTTTATTTGTATGATCAGTTGGTATTACAGCACTTTTATTACTTCTTTCTTTACCTGTTTTAGCAGGAG
JQ711285.1	Nebria ovipennis	haplotype 8 cytochrome oxidase subunit I (COI) gene partial cds mitochondrial	TAGTACCTTTAATACTAGGCGCTCCTGATATAGCATTCCCACGAATAAATAATATAAGATTTTGACTTCTACCCCCATCTTTATCTCTCCTATTAATAAGATCCATAGTAGAAAGAGGAGCTGGCACCGGATGAACAGTATACCCTCCCTTATCATCTAGAATTGCACATAGAGGAGCATCTGTAGATTTAGCCATTTTTAGTCTACATTTAGCTGGAGTATCTTCAATTTTAGGAGCAGTAAATTTTATTACTACAATTATTAATATACGATCAATTGGTATAACATTTGACCGAATACCTTTATTTGTATGATCAGTTGGTATTACAGCACTTTTATTACTTCTTTCTTTACCTGTTTTAGCAGGAG
JQ711283.1	Nebria ovipennis	haplotype 6 cytochrome oxidase subunit I (COI) gene partial cds mitochondrial	TAGTACCTTTAATACTAGGCGCTCCTGATATAGCATTCCCACGAATAAATAATATAAGATTTTGACTTCTACCCCCATCTTTATCTCTCCTATTAATAAGATCCATAGTAGAAAGAGGAGCTGGCACCGGATGAACAGTATACCCTCCCTTATCATCTAGAATTGCACATAGAGGAGCATCTGTAGATTTAGCCATTTTTAGTCTACATTTAGCTGGAGTATCTTCAATTTTAGGAGCAGTAAATTTTATTACTACAATTATTAATATACGATCAATTGGTATAACATTTGACCGAATACCTTTATTTGTATGATCAGTTGGTATTACAGCACTTTTATTACTTCTTTCTTTACCTGTTTTAGCAGGAG
JQ711278.1	Nebria ovipennis	haplotype 22 cytochrome oxidase subunit I (COI) gene partial cds mitochondrial	TAGTTCCTTTAATACTAGGCGCTCCTGATATAGCATTCCCACGAATAAATAATATAAGATTTTGACTTCTACCCCCATCTTTGTCTCTCCTATTAATAAGATCTATAGTAGAAAGAGGAGCTGGCACAGGATGAACAGTATACCCTCCCTTATCATCTAGAATTGCACATAGAGGAGCATCTGTAGATTTAGCCATTTTTAGTCTACATTTAGCTGGAGTATCTTCAATTTTAGGAGCAGTAAATTTTATTACTACAATTATTAATATACGATCAATTGGTATAACATTTGACCGAATACCTTTATTTGTATGATCAGTTGGTATTACAGCACTTTTATTACTTCTTTCTTTACCTGTTTTAGCAGGAG
JQ711275.1	Nebria ovipennis	haplotype 1 cytochrome oxidase subunit I (COI) gene partial cds mitochondrial	TAGTTCCTTTAATACTAGGCGCTCCTGATATAGCATTCCCACGAATAAATAATATAAGATTTTGACTTCTACCCCCATCTTTATCTCTCCTATTAATAAGGTCTATAGTAGAAAGAGGAGCTGGCACCGGATGAACAGTATACCCTCCCTTATCATCTAGAATTGCACATAGAGGAGCATCTGTAGATTTAGCCATTTTTAGTCTACATTTAGCTGGAGTATCTTCAATTTTAGGAGCAGTAAATTTTATTACTACAATTATTAATATACGATCAATTGGTATAACATTTGACCGAATACCTTTATTTGTATGATCAGTTGGTATTACAGCACTTTTATTACTTCTTTCTTTACCTGTTTTAGCAGGAG
JQ711364.1	Nebria ingens	haplotype 11 cytochrome oxidase subunit I (COI) gene partial cds mitochondrial	TAGTTCCATTAATATTAGGTGCTCCTGATATAGCATTTCCTCGAATAAATAATATAAGATTTTGGCTTTTACCCCCTTCCTTAACTCTTCTTTTAATAAGCTCTATAGTAGAAAGAGGAGCTGGTACAGGATGAACAGTATACCCCCCTTTATCATCTGGAATTGCTCATAGAGGAGCATCTGTAGATTTAGCTATCTTTAGTTTACATTTAGCAGGAGTATCATCAATCTTAGGAGCAGTAAATTTTATTACTACAATTATTAATATACGGTCAATTGGTATAACATTTGATCGTATACCATTATTTGTATGATCAGTTGGTATCACAGCATTATTACTACTTCTTTCCTTACCTGTATTGGCAGGAG
JQ711354.1	Nebria ingens	haplotype 14 cytochrome oxidase subunit I (COI) gene partial cds mitochondrial	TAGTTCCATTAATATTAGGTGCTCCTGATATAGCATTTCCTCGAATAAATAATATAAGATTTTGGCTTTTACCCCCTTCCTTAACTCTTCTTTTAATAAGCTCTATAGTAGAAAGAGGAGCTGGTACAGGATGAACAGTATACCCCCCTTTATCATCTGGAATTGCTCATAGAGGAGCATCTGTAGATTTAGCTATCTTTAGTTTACATTTAGCAGGAGTATCATCAATCTTAGGAGCAGTAAATTTTATTACTACAATTATTAATATACGGTCAATTGGTATAACATTTGATCGTATACCATTATTTGTATGATCAGTTGGTATCACAGCATTATTACTACTTCTTTCCTTACCTGTATTGGCAGGAG
JQ711362.1	Nebria ingens	haplotype 33 cytochrome oxidase subunit I (COI) gene partial cds mitochondrial	TAGTTCCATTAATATTAGGTGCTCCTGATATAGCATTTCCTCGAATAAATAATATAAGATTTTGACTTTTACCACCTTCCTTAACTCTTCTTTTAATAAGCTCTATAGTAGAAAGAGGAGCTGGTACAGGATGAACAGTATACCCCCCTTTATCATCTGGAATTGCTCATAGAGGAGCATCTGTAGATTTAGCTATCTTTAGTTTACATTTAGCAGGAGTATCATCAATCTTAGGAGCAGTAAATTTTATTACTACAATTATTAATATACGGTCAATTGGTATAACATTTGATCGTATACCATTATTTGTATGATCAGTTGGTATCACAGCATTATTACTACTTCTTTCCTTACCTGTATTGGCAGGAG
JQ711363.1	Nebria ingens	haplotype 32 cytochrome oxidase subunit I (COI) gene partial cds mitochondrial	TAGTTCCATTAATATTAGGTGCTCCTGATATAGCATTTCCTCGAATAAATAATATAAGATTTTGGCTTTTACCACCTTCCTTAACTCTTCTTTTAATAAGCTCTATAGTAGAAAGAGGAGCTGGTACAGGATGAACAGTATACCCCCCTTTATCATCTGGAATTGCTCATAGAGGAGCATCTGTAGATTTAGCTATCTTTAGTTTACATTTAGCAGGAGTATCATCAATCTTAGGAGCAGTAAATTTTATTACTACAATTATTAATATACGGTCAATTGGTATAACATTTGATCGTATACCATTATTTGTATGATCAGTTGGTATCACAGCATTATTACTACTTCTTTCCTTACCTGTATTGGCAGGAG
JQ711361.1	Nebria ingens	haplotype 15 cytochrome oxidase subunit I (COI) gene partial cds mitochondrial	TAGTTCCATTAATATTAGGTGCTCCTGATATAGCATTTCCTCGAATAAATAATATAAGATTTTGGCTTTTACCACCTTCCTTAACTCTTCTTTTAATAAGCTCTATAGTAGAAAGAGGAGCTGGTACAGGATGAACAGTATACCCCCCTTTATCATCTGGAATTGCTCATAGAGGAGCATCTGTAGATTTAGCTATCTTTAGTTTACATTTAGCAGGAGTATCATCAATCTTAGGAGCAGTAAATTTTATTACTACAATTATTAATATACGGTCAATTGGTATAACATTTGATCGTATACCATTATTTGTATGATCAGTTGGTATCACAGCATTATTACTACTTCTTTCCTTACCTGTATTGGCAGGAG
JQ711365.1	Nebria ingens	haplotype 1 cytochrome oxidase subunit I (COI) gene partial cds mitochondrial	TAGTTCCATTAATATTAGGTGCTCCTGATATAGCATTTCCTCGAATAAATAATATAAGATTTTGGCTTTTACCCCCTTCCTTAACTCTTCTTTTAATAAGCTCTATAGTAGAAAGAGGAGCTGGTACAGGATGAACAGTATACCCCCCTTTATCATCTGGAATTGCTCATAGAGGAGCATCTGTAGATTTAGCTATCTTTAGTTTACATTTAGCAGGAGTATCATCAATCTTAGGAGCAGTAAATTTTATTACTACAATTATTAATATACGGTCAATTGGTATAACATTTGATCGTATACCATTATTTGTATGATCAGTTGGTATTACAGCATTATTACTACTTCTTTCCTTACCTGTATTGGCAGGAG
JQ711366.1	Nebria ingens	haplotype 23 cytochrome oxidase subunit I (COI) gene partial cds mitochondrial	TAGTTCCATTAATATTAGGTGCTCCTGATATAGCATTTCCTCGAATAAATAATATAAGATTTTGGCTTTTACCTCCTTCCTTAACTCTTCTTTTAATAAGCTCTATAGTAGAAAGAGGAGCTGGTACAGGATGAACAGTATACCCCCCTTTATCATCTGGAATTGCTCATAGAGGAGCATCTGTAGATTTAGCTATCTTTAGTTTACATTTAGCAGGAGTATCATCAATCTTAGGAGCAGTAAATTTTATTACTACAATTATTAATATACGGTCAATTGGTATAACATTTGATCGTATACCATTATTTGTATGATCAGTTGGTATTACAGCATTATTACTACTTCTTTCCTTACCTGTATTGACAGGAG
JQ711359.1	Nebria ingens	haplotype 10 cytochrome oxidase subunit I (COI) gene partial cds mitochondrial	TAGTTCCATTAATATTAGGTGCTCCTGATATAGCATTTCCTCGAATAAATAATATAAGATTTTGGCTTTTACCCCCTTCCTTAACTCTTCTTTTAATAAGCTCTATAGTAGAAAGAGGAGCTGGTACAGGATGAACAGTATACCCCCCTTTATCATCTGGAATTGCTCATAGAGGAGCATCTGTAGATTTAGCTATCTTTAGTTTACATTTAGCAGGAGTATCGTCAATCTTAGGAGCAGTAAATTTTATTACTACAATTATTAATATACGGTCAATTGGTATAACATTTGATCGTATACCATTATTTGTATGATCAGTTGGTATCACAGCATTATTACTACTTCTTTCCTTACCTGTATTGGCAGGAG
JQ711358.1	Nebria ingens	haplotype 29 cytochrome oxidase subunit I (COI) gene partial cds mitochondrial	TAGTTCCATTAATATTAGGTGCTCCTGATATAGCATTTCCTCGAATAAATAATATAAGATTTTGGCTTTTACCCCCTTCCTTAACTCTTCTTTTAATAAGCTCTATAGTAGAAAGAGGAGCTGGTACAGGATGAACAGTATACCCCCCTTTATCATCTGGAATTGCTCATAGAGGAGCATCTGTAGATTTAGCTATCTTTAGTTTACATTTAGCAGGAGTATCGTCAATCTTAGGAGCAGTAAATTTTATTACTACAATTATTAATATACGGTCAATTGGTATAACATTTGATCGTATACCATTATTTGTATGATCAGTTGGTATCACAGCATTATTACTACTTCTTTCCTTACCTGTATTGGCAGGAG
JQ711346.1	Nebria ingens	haplotype 25 cytochrome oxidase subunit I (COI) gene partial cds mitochondrial	TAGTTCCATTAATATTAGGTGCTCCTGATATAGCATTTCCTCGAATAAATAATATAAGATTTTGGCTTTTACCCCCTTCCTTAACTCTTCTTTTAATAAGCTCTATAGTAGAAAGAGGAGCTGGTACAGGATGAACAGTATACCCCCCTTTATCATCTGGAATTGCTCATAGAGGAGCATCTGTAGATTTAGCTATCTTTAGTTTACATTTAGCAGGAGTATCATCAATCTTAGGAGCAGTAAATTTTATTACTACAATTATTAATATACGATCAATTGGTATAACATTTGATCGTATACCATTATTTGTATGATCAGTTGGTATCACAGCATTATTACTACTTCTTTCCTTACCTGTATTGGCAGGAG
JQ711348.1	Nebria ingens	haplotype 26 cytochrome oxidase subunit I (COI) gene partial cds mitochondrial	TAGTTCCATTAATATTAGGTGCTCCTGATATAGCATTTCCTCGAATAAATAATATAAGATTTTGGCTTTTACCCCCTTCCTTAACTCTTCTTTTAATAAGCTCTATAGTAGAAAGAGGAGCTGGTACAGGATGAACAGTATACCCCCCTTTATCATCTGGAATTGCTCATAGAGGAGCATCTGTAGATTTAGCTATCTTTAGTTTACATTTAGCAGGAGTATCATCAATCTTAGGAGCAGTAAATTTTATTACTACAATTATTAATATACGATCAATTGGTATAACATTTGATCGTATACCATTATTTGTATGATCAGTTGGTATTACAGCATTATTACTACTTCTTTCCTTACCTGTATTGGCAGGAG
JQ711350.1	Nebria ingens	haplotype 5 cytochrome oxidase subunit I (COI) gene partial cds mitochondrial	TAGTTCCATTAATATTAGGTGCTCCTGATATAGCATTTCCTCGAATAAATAATATAAGATTTTGGCTTTTACCCCCTTCCTTAACTCTTCTTTTAATAAGCTCTATAGTAGAAAGAGGAGCTGGTACAGGATGAACAGTATACCCCCCTTTATCATCTGGAATTGCTCATAGAGGAGCATCTGTAGATTTAGCTATCTTTAGTTTACATTTAGCAGGAGTATCATCAATCTTAGGAGCAGTAAATTTTATTACTACAATTATTAATATACGGTCAATTGGTATAACATTTGATCGTATACCATTATTTGTATGATCAGTTGGTATTACAGCATTATTACTACTTCTTTCCTTACCTGTATTGGCAGGAG
JQ711357.1	Nebria ingens	haplotype 31 cytochrome oxidase subunit I (COI) gene partial cds mitochondrial	TAGTTCCATTAATATTAGGTGCTCCTGATATAGCATTTCCTCGAATAAATAATATAAGATTTTGGCTTTTACCCCCTTCCTTAACTCTTCTTTTAATAAGCTCTATAGTAGAAAGAGGAGCTGGTACAGGATGAACAGTATACCCCCCTTTATCATCTGGAATTGCTCATAGAGGAGCATCTGTAGATTTAGCTATCTTTAGTTTACATTTAGCAGGAGTATCATCAATCTTAGGAGCAGTAAATTTTATTACTACAATTATTAATATACGATCAATTGGTATAACATTTGATCGTATACCATTATTTGTATGATCAGTTGGTATCACAGCATTATTACTACTTCTTTCCTTACCTGTATTGGCAGGAG
JQ711351.1	Nebria ingens	haplotype 30 cytochrome oxidase subunit I (COI) gene partial cds mitochondrial	TAGTTCCATTAATATTAGGTGCTCCTGATATAGCATTTCCTCGAATAAATAATATAAGATTTTGGCTTTTACCCCCTTCCTTAACTCTTCTTTTAATAAGCTCTATAGTAGAAAGAGGAGCTGGTACAGGATGAACAGTATACCCCCCTTTATCATCTGGAATTGCTCATAGAGGAGCATCTGTAGATTTAGCTATCTTTAGTTTACATTTAGCAGGAGTATCATCAATCTTAGGAGCAGTAAATTTTATTACTACAATTATTAATATACGGTCAATTGGTATAACATTTGATCGTATACCATTATTTGTATGATCAGTTGGTATCACAGCATTATTACTACTTCTTTCCTTACCTGTATTGGCAGGAG
JQ711368.1	Nebria ingens	haplotype 28 cytochrome oxidase subunit I (COI) gene partial cds mitochondrial	TAGTTCCATTAATATTAGGCGCTCCTGATATAGCATTTCCTCGAATAAATAATATAAGATTTTGGCTTTTACCCCCTTCCTTAACTCTTCTTTTAATAAGCTCTATAGTAGAAAGAGGAGCTGGTACAGGATGAACAGTATACCCCCCTTTATCATCTGGAATTGCTCATAGAGGAGCATCTGTAGATTTAGCTATCTTTAGTTTACATTTAGCAGGAGTATCATCAATCTTAGGGGCAGTAAATTTTATTACTACAATTATTAATATACGGTCAATTGGTATAACATTTGATCGTATACCATTATTTGTATGATCAGTTGGTATTACAGCATTATTACTACTTCTTTCCTTACCTGTATTGGCAGGAG
JQ711367.1	Nebria ingens	haplotype 22 cytochrome oxidase subunit I (COI) gene partial cds mitochondrial	TAATTCCATTAATATTAGGTGCTCCTGATATAGCATTTCCTCGAATAAATAATATAAGATTTTGGCTTTTACCCCCTTCCTTAACTCTTCTTTTAATAAGCTCTATAGTAGAAAGAGGAGCTGGTACAGGATGAACAGTATACCCCCCTTTATCATCTGGAATTGCTCATAGAGGAGCATCTGTAGATTTAGCTATCTTTAGTTTACATTTAGCAGGAGTATCATCAATCTTAGGAGCAGTAAATTTTATTACTACAATTATTAATATACGGTCAATTGGTATAACATTTGATCGTATACCATTATTTGTATGATCAGTTGGTATTACAGCATTATTACTACTTCTTTCCTTACCTGTATTGGCAGGAG
JQ711360.1	Nebria ingens	haplotype 16 cytochrome oxidase subunit I (COI) gene partial cds mitochondrial	TAGTTCCATTAATATTAGGTGCTCCTGATATAGCATTTCCTCGAATAAATAATATAAGATTTTGGCTTTTACCCCCTTCCTTAACTCTTCTTTTAATAAGCTCTATAGTAGAAAGAGGAGCTGGTACAGGATGAACAGTATACCCCCCTTTATCATCTGGAATTGCTCATAGAGGAGCATCTGTAGATTTAGCTATCTTTAGTTTACATTTAGCAGGAGTATCATCAATCTTAGGAGCAGTAAATTTTATTACTACAATTATTAATATACGGTCAATTGGTATAACATTTGATCGTATACCATTATTTGTATGATCAGTTGGTATTACAGCATTATTACTACTTCTTTCCTTACCTGTATTGGCAGGAG
JQ711353.1	Nebria ingens	haplotype 13 cytochrome oxidase subunit I (COI) gene partial cds mitochondrial	TAGTTCCATTAATATTAGGTGCTCCTGATATAGCATTTCCTCGAATAAATAATATAAGATTTTGGCTTTTACCCCCTTCCTTAACTCTTCTTTTAATAAGCTCTATAGTAGAAAGAGGAGCTGGTACAGGATGAACAGTATACCCCCCTTTATCATCTGGAATTGCTCATAGAGGAGCATCTGTAGATTTAGCTATCTTTAGTTTACATTTAGCAGGAGTATCATCAATCTTAGGAGCAGTAAATTTTATTACTACAATTATTAATATACGGTCAATTGGTATAACATTTGATCGTATACCATTATTTGTATGATCAGTTGGTATTACAGCATTATTACTACTTCTTTCCTTACCTGTATTGGCAGGAG
JQ711347.1	Nebria ingens	haplotype 6 cytochrome oxidase subunit I (COI) gene partial cds mitochondrial	TAGTTCCATTAATATTAGGTGCTCCTGATATAGCATTTCCTCGAATAAATAATATAAGATTTTGGCTTTTACCCCCTTCCTTAACTCTTCTTTTAATAAGCTCTATAGTAGAAAGAGGAGCTGGTACAGGATGAACAGTATACCCCCCTTTATCATCTGGAATTGCTCATAGAGGAGCATCTGTAGATTTAGCTATCTTTAGTTTACATTTAGCAGGAGTATCATCAATCTTAGGAGCAGTAAATTTTATTACTACAATTATTAATATACGATCAATTGGTATAACATTTGATCGTATACCATTATTTGTATGATCAGTTGGTATTACAGCATTATTACTACTTCTTTCCTTACCTGTATTGGCAGGAG
JQ711352.1	Nebria ingens	haplotype 12 cytochrome oxidase subunit I (COI) gene partial cds mitochondrial	TAGTTCCATTAATATTAGGTGCTCCTGATATAGCATTTCCTCGAATAAATAATATAAGATTTTGGCTTTTACCCCCTTCCTTAACTCTTCTTTTAATAAGCTCTATAGTAGAAAGAGGAGCTGGTACAGGATGAACAGTATACCCCCCTTTATCATCTGGAATTGCTCATAGAGGAGCATCTGTAGATTTAGCTATCTTTAGTTTACATTTAGCAGGAGTATCATCAATCTTAGGAGCAGTAAATTTTATTACTACAATTATTAATATACGGTCAATTGGTATAACATTTGATCGTATACCATTATTTGTATGATCAGTTGGTATTACAGCATTATTACTACTTCTTTCCTTACCTGTATTGGCAGGAG
JQ711355.1	Nebria ingens	haplotype 21 cytochrome oxidase subunit I (COI) gene partial cds mitochondrial	TAGTTCCATTAATATTAGGTGCTCCTGATATAGCATTTCCTCGAATAAATAATATAAGATTTTGGCTTTTACCCCCTTCCTTAACTCTTCTTTTAATAAGCTCTATAGTAGAAAGAGGGGCTGGTACAGGATGAACAGTATACCCCCCTTTATCATCTGGAATTGCTCATAGAGGAGCATCTGTAGATTTAGCTATCTTTAGTTTACATTTAGCAGGAGTATCATCAATCTTAGGAGCAGTAAATTTTATTACTACAATTATTAATATACGGTCAATTGGTATAACATTTGATCGTATACCATTATTTGTATGATCAGTTGGTATTACAGCATTATTACTACTTCTTTCCTTACCTGTATTGGCAGGAG
JQ711356.1	Nebria ingens	haplotype 34 cytochrome oxidase subunit I (COI) gene partial cds mitochondrial	TAGTTCCATTAATATTAGGTGCTCCTGATATAGCATTTCCTCGAATAAATAATATAAGATTTTGACTTTTACCCCCTTCCTTAACTCTTCTTTTAATAAGCTCTATAGTAGAAAGAGGAGCTGGTACAGGATGAACAGTATACCCCCCTTTATCATCTGGAATTGCTCATAGAGGAGCATCTGTAGATTTAGCTATCTTTAGTTTACATTTAGCAGGAGTATCATCAATCTTAGGAGCAGTAAATTTTATTACTACAATTATTAATATACGGTCAATTGGTATAACATTTGATCGTATACCATTATTTGTATGATCAGTTGGTATTACAGCATTATTACTACTTCTTTCCTTACCTGTATTGGCAGGAG
JQ711349.1	Nebria ingens	haplotype 4 cytochrome oxidase subunit I (COI) gene partial cds mitochondrial	TAGTTCCATTAATATTAGGTGCTCCTGATATAGCATTTCCTCGAATAAATAATATAAGATTTTGGCTTTTACCCCCTTCCTTAACTCTTCTTTTAATAAGCTCTATAGTAGAAAGAGGAGCTGGTACAGGATGAACAGTATACCCCCCTTTATCATCTGGAATTGCTCATAGAGGAGCATCTGTAGATTTAGCTATCTTTAGTTTACATTTAGCAGGAGTATCATCAATCTTAGGAGCAGTAAATTTTATTACTACAATTATTAATATACGGTCAATTGGTATAACATTTGATCGTATACCATTATTTGTATGATCAGTTGGTATTACAGCATTATTACTACTTCTTTCCTTACCTGTATTGGCAGGAG
JQ711379.1	Nebria ingens	haplotype 2 cytochrome oxidase subunit I (COI) gene partial cds mitochondrial	TAGTTCCATTAATATTAGGTGCTCCTGATATAGCATTTCCTCGAATAAATAATATAAGATTTTGGCTTTTACCCCCTTCTTTAACTCTTCTTTTAATAAGCTCTATAGTAGAAAGAGGAGCTGGCACAGGATGAACAGTATACCCCCCTTTGTCATCTGGAATTGCTCATAGAGGAGCATCTGTAGATTTAGCTATCTTTAGTTTACATTTAGCAGGAGTATCATCAATCTTAGGAGCAGTAAATTTTATTACTACAATTATTAATATACGGTCAATTGGTATAACATTTGATCGTATACCATTATTTGTATGATCAGTTGGTATTACGGCATTATTACTACTTCTTTCTTTACCTGTATTAGCAGGAG
JQ711378.1	Nebria ingens	haplotype 17 cytochrome oxidase subunit I (COI) gene partial cds mitochondrial	TAGTTCCATTAATATTAGGTGCTCCTGATATAGCATTTCCTCGAATAAATAATATAAGATTTTGACTTTTACCCCCTTCTTTAACTCTTCTTTTAATAAGCTCTATAGTAGAAAGAGGAGCTGGCACAGGATGAACAGTATACCCCCCTTTGTCATCTGGAATTGCTCATAGAGGAGCATCTGTAGATTTAGCTATCTTTAGTTTACATTTAGCAGGAGTATCATCAATCTTAGGAGCAGTAAATTTTATTACTACAATTATTAATATACGGTCAATTGGTATAACATTTGATCGTATACCATTATTTGTATGATCAGTTGGTATTACGGCATTATTACTACTTCTTTCTTTACCTGTATTAGCAGGAG
JQ711372.1	Nebria ingens	haplotype 9 cytochrome oxidase subunit I (COI) gene partial cds mitochondrial	TAGTTCCATTAATATTAGGTGCTCCTGATATAGCATTTCCTCGAATAAATAATATAAGATTTTGGCTTTTACCCCCTTCCTTAACTCTTCTTTTAATAAGCTCTATAGTAGAAAGAGGGGCTGGCACAGGATGAACAGTATACCCCCCTTTATCATCTGGAATTGCTCATAGAGGAGCATCTGTAGATTTAGCTATCTTTAGTTTACATTTAGCAGGAGTATCATCAATCTTAGGAGCAGTAAATTTTATTACTACAATTATTAATATACGATCAATTGGTATAACATTTGATCGTATACCATTATTTGTATGATCAGTTGGTATTACGGCATTATTACTACTTCTTTCTTTACCTGTATTAGCAGGAG
JQ711373.1	Nebria ingens	haplotype 27 cytochrome oxidase subunit I (COI) gene partial cds mitochondrial	TAGTTCCATTAATATTAGGTGCTCCTGATATAGCATTTCCTCGAATAAATAATATAAGATTTTGGCTTTTACCCCCTTCCTTAACTCTTCTTTTAATAAGCTCTATAGTAGAAAGAGGGGCTGGCACAGGATGAACAGTATACCCCCCTTTATCATCTGGAATTGCTCATAGAGGAGCATCTGTAGATTTAGCTATCTTTAGTTTACATTTAGCAGGAGTATCATCAATCTTAGGAGCAGTAAATTTTATTACTACAATTATTAATATACGATCAATTGGTATAACATTTGATCGTATACCATTATTTGTATGATCAGTTGGTATTACGGCATTATTACTACTTCTTTCTTTACCTGTATTAGCAGGAG
JQ711371.1	Nebria ingens	haplotype 8 cytochrome oxidase subunit I (COI) gene partial cds mitochondrial	TAGTTCCATTAATATTAGGTGCTCCTGATATAGCATTTCCTCGAATAAATAATATAAGATTTTGGCTTTTACCCCCTTCCTTAACTCTTCTTTTAATAAGCTCTATAGTAGAAAGAGGGGCTGGCACAGGATGAACAGTATACCCCCCTTTATCATCTGGAATTGCTCATAGAGGAGCATCTGTAGATTTAGCTATCTTTAGTTTACATTTAGCAGGAGTATCATCAATCTTAGGAGCAGTAAATTTTATTACTACAATTATTAATATACGATCAATTGGTATAACATTTGATCGTATACCATTATTTGTATGATCAGTTGGTATTACGGCATTATTACTACTTCTTTCTTTACCTGTATTAGCAGGAG
JQ711376.1	Nebria ingens	haplotype 19 cytochrome oxidase subunit I (COI) gene partial cds mitochondrial	TAGTTCCATTAATATTAGGTGCTCCTGATATAGCATTTCCTCGAATAAATAATATAAGATTTTGACTTTTACCCCCTTCCTTAACTCTTCTTTTAATAAGCTCTATAGTAGAAAGAGGGGCTGGCACAGGATGAACAGTATACCCCCCTTTATCATCTGGAATTGCTCATAGAGGAGCATCTGTAGATTTAGCTATCTTTAGTCTACATTTAGCAGGAGTATCATCAATCTTAGGAGCAGTAAATTTTATTACTACAATTATTAATATACGATCAATTGGTATAACATTTGATCGTATACCATTATTTGTATGATCAGTTGGTATTACGGCATTATTACTACTTCTTTCTTTACCTGTATTAGCAGGAG
JQ711377.1	Nebria ingens	haplotype 20 cytochrome oxidase subunit I (COI) gene partial cds mitochondrial	TAGTTCCATTAATATTAGGTGCTCCTGATATAGCATTTCCTCGAATAAATAATATAAGATTTTGGCTTTTACCCCCTTCCTTAACTCTTCTTTTAATAAGCTCTATAGTAGAAAGAGGCGCTGGCACAGGATGAACAGTATACCCCCCTTTATCATCTGGAATTGCTCATAGAGGAGCATCTGTAGATTTAGCTATCTTTAGTCTACATTTAGCAGGAGTATCATCAATCTTAGGAGCAGTAAATTTTATTACTACAATTATTAATATACGATCAATTGGTATAACATTTGATCGTATACCATTATTTGTATGATCAGTTGGTATTACGGCATTATTACTACTTCTTTCTTTACCTGTATTAGCAGGAG
JQ711370.1	Nebria ingens	haplotype 24 cytochrome oxidase subunit I (COI) gene partial cds mitochondrial	TAGTTCCATTAATATTAGGTGCTCCTGATATAGCATTTCCTCGAATAAATAATATAAGATTTTGGCTTTTACCCCCTTCCTTAACTCTTCTTTTAATAAGCTCTATAGTAGAAAGAGGGGCTGGCACAGGATGAACAGTATACCCCCCTTTATCATCTGGAATTGCTCATAGAGGAGCATCTGTAGATTTAGCTATCTTTAGTCTACATTTAGCAGGAGTATCATCAATCTTAGGAGCAGTAAATTTTATTACTACAATTATTAATATACGATCAATTGGTATAACATTTGATCGTATACCATTATTTGTATGATCAGTTGGTATTACGGCATTATTACTACTTCTTTCTTTACCTGTATTAGCAGGAG
JQ711369.1	Nebria ingens	haplotype 18 cytochrome oxidase subunit I (COI) gene partial cds mitochondrial	TAGTTCCATTAATATTAGGTGCTCCTGATATAGCATTTCCTCGAATAAATAATATAAGATTTTGGCTTTTACCCCCTTCCTTAACTCTTCTTTTAATAAGCTCTATAGTAGAAAGAGGGGCTGGCACAGGATGAACAGTATACCCCCCTTTATCATCTGGAATTGCTCATAGAGGAGCATCTGTAGATTTAGCTATCTTTAGTCTACATTTAGCAGGAGTATCATCAATCTTAGGAGCAGTAAATTTTATTACTACAATTATTAATATACGATCAATTGGTATAACATTTGATCGTATACCATTATTTGTATGATCAGTTGGTATTACGGCATTATTACTACTTCTTTCTTTACCTGTATTAGCAGGAG
JQ711375.1	Nebria ingens	haplotype 7 cytochrome oxidase subunit I (COI) gene partial cds mitochondrial	TAGTTCCATTAATATTAGGTGCTCCTGATATAGCATTTCCTCGAATAAATAATATAAGATTTTGGCTTTTACCCCCTTCCTTAACTCTTCTTTTAATAAGCTCTATAGTAGAAAGAGGGGCTGGCACAGGATGAACAGTATACCCCCCTTTATCATCTGGAATTGCTCATAGAGGAGCATCTGTAGATTTAGCTATCTTTAGTCTACATTTAGCAGGAATATCATCAATCTTAGGAGCAGTAAATTTTATTACTACAATTATTAATATACGATCAATTGGTATAACATTTGATCGTATACCATTATTTGTATGATCAGTTGGTATTACGGCATTATTACTACTTCTTTCTTTACCTGTATTAGCAGGAG
JQ711374.1	Nebria ingens	haplotype 3 cytochrome oxidase subunit I (COI) gene partial cds mitochondrial	TAGTTCCATTAATATTAGGTGCTCCTGATATAGCATTTCCTCGAATAAATAATATAAGATTTTGGCTTTTACCCCCTTCCTTAACTCTTCTTTTAATAAGCTCTATAGTAGAAAGAGGGGCTGGCACAGGATGAACAGTATACCCCCCTTTATCATCTGGAATTGCTCATAGAGGAGCATCTGTAGATTTAGCTATCTTTAGTCTACATTTAGCAGGAGTATCATCAATCTTAGGAGCAGTAAATTTTATTACTACAATTATTAATATACGATCAATTGGTATAACATTTGATCGTATACCATTATTTGTATGATCAGTTGGTATTACGGCATTATTACTACTTCTTTCTTTACCTGTATTAGCAGGAG
JQ711263.1	Nebria gebleri	albimontis cytochrome oxidase subunit I (COI) gene partial cds mitochondrial	TAGTTCCCTTAATATTAGGAGCTCCTGATATAGCATTCCCTCGAATAAATAATATAAGATTTTGACTTTTACCCCCTTCTTTAACTCTTCTCTTAATAAGATCTATAGTAGAAAGAGGAGCTGGCACTGGATGAACAGTATACCCTCCTTTATCTTCTAGAATTGCCCATAGAGGGGCATCTGTAGACTTAGCTATTTTTAGTTTACATTTAGCAGGAGTATCCTCAATTTTAGGTGCAGTAAATTTTATTACTACAATCATTAATATACGATCAATTGGTATAACATTTGATCGAATACCATTATTTGTATGATCAGTTGGAATTACAGCATTATTATTACTTCTTTCTTTACCTGTATTAGCAGGAG
JQ711382.1	Nebria praedicta	cytochrome oxidase subunit I (COI) gene partial cds mitochondrial	TAGTTCCCTTAATATTAGGAGCCCCTGATATAGCATTTCCTCGAATAAATAATATAAGATTTTGACTTTTACCTCCTTCTTTAACTCTTCTTTTAATAAGCTCTATAGTAGAAAGAGGAGCCGGCACTGGATGAACAGTATACCCTCCTTTATCTTCTGGAATTGCTCATAGAGGAGCATCTGTAGACTTAGCTATCTTTAGCTTACATTTAGCAGGAGTGTCTTCAATTTTAGGAGCAGTAAATTTTATTACTACAATTATTAATATACGATCAATTGGTATAACATTTGATCGAATACCATTATTTGTATGGTCAGTAGGTATTACAGCATTATTATTACTTCTTTCTTTACCCGTATTAGCAGGAG
JQ711381.1	Nebria vandykei	vandykei cytochrome oxidase subunit I (COI) gene partial cds mitochondrial	TAGTTCCCTTAATATTAGGTGCCCCTGATATAGCATTCCCTCGAATAAATAATATAAGATTTTGACTTTTACCTCCTTCTTTAACTCTTCTTTTAATAAGCTCTATAGTAGAAAGAGGAGCTGGCACTGGATGAACAGTATACCCTCCTTTATCATCTGGAATTGCTCATAGAGGAGCATCTGTAGACTTAGCTATCTTTAGCTTACATTTAGCAGGAGTATCTTCAATTTTAGGAGCAGTAAATTTTATTACTACAATTATTAATATACGATCAATTGGTATAACATTTGACCGAATACCATTATTTGTATGATCAGTAGGTATTACAGCATTATTATTACTTCTTTCTTTACCCGTATTAGCAGGAG
JQ711380.1	Nebria vandykei	wyeast cytochrome oxidase subunit I (COI) gene partial cds mitochondrial	TAGTTCCCTTAATATTAGGTGCCCCTGATATAGCATTCCCTCGAATAAATAATATAAGATTTTGACTTTTACCTCCTTCTTTAACTCTTCTTTTAATAAGCTCTATAGTAGAAAGAGGAGCTGGCACTGGATGAACAGTATATCCTCCTTTATCATCTGGAATTGCTCATAGAGGAGCATCTGTAGACTTAGCTATCTTTAGCTTACATTTAGCAGGAGTATCTTCAATTTTAGGAGCAGTAAATTTTATTACTACAATTATTAATATACGATCAATTGGTATAACATTTGACCGAATACCATTATTTGTATGATCAGTAGGTATTACAGCATTATTATTACTTCTTTCTTTACCCGTATTAGCAGGAG
MZ921415.1	Leistus piceus	isolate Beerberg 2 cytochrome oxidase subunit 1 (COI) gene partial cds mitochondrial	TAGTACCATTAATACTAGGAGCCCCTGATATAGCCTTTCCTCGAATAAATAACATAAGTTTTTGACTTTTACCCCCATCTCTTAGTTTATTACTAATAAGTAGAATAGTTGAAAGTGGAGCTGGCACCGGATGGACAGTTTACCCCCCCCTTTCATCTAGAATTGCTCACAGAGGAGCTTCAGTGGATTTAGCAATTTTTAGCCTTCATTTAGCTGGAGTGTCCTCTATTCTTGGGGCTGTAAATTTTATTACTACAATTATTAACATACGATCAGTAGGAATATCATTTGATCGAATGCCTTTATTTGTATGGTCAGTAGGTATTACAGCTTTATTATTATTGTTATCTTTACCTGTATTAGCAGGAG
KT306090.1	Leistus smetanai	isolate Ls169-03N cytochrome c oxidase subunit I (COI) gene partial cds mitochondrial	TAGTCCCATTAATGCTAGGAGCCCCTGATATAGCATTCCCTCGAATAAATAATATAAGTTTTTGACTTTTACCCCCGTCTCTTACATTATTACTCATGAGCAGTATAGTTGAAAATGGTGCTGGAACCGGATGAACTGTATACCCCCCTCTCTCATCGAGAATTGCTCACAGAGGAGCTTCAGTCGATTTAGCTATTTTTAGTCTCCATTTAGCAGGAGTATCTTCAATTCTTGGAGCTGTAAACTTTATTACTACAATTATTAATATGCGATCAGTAGGAATAACATTTGATCGAATACCCCTATTCGTTTGATCAGTAGGAATTACAGCTTTATTACTACTTTTATCTTTACCTGTATTGGCTGGAG
KT306089.1	Leistus smetanai	isolate Ls169-02N cytochrome c oxidase subunit I (COI) gene partial cds mitochondrial	TAGTCCCATTAATGCTAGGAGCCCCTGATATAGCATTCCCTCGAATAAATAATATAAGTTTTTGACTTTTACCCCCGTCTCTTACATTATTACTCATGAGCAGTATAGTTGAAAATGGTGCTGGAACCGGATGAACTGTATACCCCCCTCTCTCATCGAGAATTGCTCACAGAGGAGCTTCAGTCGATTTAGCTATTTTTAGTCTCCATTTAGCAGGAGTATCTTCAATTCTTGGAGCTGTAAACTTTATTACTACAATTATTAATATACGATCAGTAGGAATAACATTTGATCGAATACCCCTATTCGTTTGATCAGTAGGAATTACAGCTTTATTACTACTTTTATCTTTGCCTGTATTGGCTGGAG
KT306088.1	Leistus smetanai	isolate Ls169-01N cytochrome c oxidase subunit I (COI) gene partial cds mitochondrial	TAGTCCCATTAATGCTAGGAGCCCCTGATATAGCATTCCCTCGAATAAATAATATAAGTTTTTGACTTTTACCCCCGTCTCTTACATTATTACTCATGAGCAGTATAGTTGAAAATGGTGCTGGAACCGGATGAACTGTATACCCCCCTCTCTCATCGAGAATTGCTCACAGAGGAGCTTCAGTCGATTTAGCTATTTTTAGTCTCCATTTAGCAGGAGTATCTTCAATTCTTGGAGCTGTAAACTTTATTACTACAATTATTAATATACGATCAGTAGGAATAACATTTGATCGAATACCCCTATTCGTTTGATCAGTAGGAATTACAGCTTTATTACTACTTTTATCTTTGCCTGTATTGGCTGGAG
KT306085.1	Leistus smetanai	isolate Ls146-01X cytochrome c oxidase subunit I (COI) gene partial cds mitochondrial	TAGTCCCATTAATGCTAGGAGCCCCTGATATAGCATTCCCTCGAATAAATAATATAAGTTTTTGACTTTTACCCCCGTCTCTTACATTATTACTCATGAGCAGTATAGTTGAAAATGGTGCTGGAACCGGATGAACTGTATACCCCCCCCTCTCATCGAGAATTGCTCACAGAGGAGCTTCAGTTGATTTAGCTATTTTTAGCCTCCATTTGGCAGGAGTATCTTCAATTCTTGGAGCTGTAAATTTTATTACTACAATTATTAATATGCGATCAGTAGGAATAACATTTGACCGAATACCCCTATTCGTCTGATCAGTCGGAATTACAGCTTTATTATTACTTTTATCTTTACCTGTATTGGCTGGAG
KT306083.1	Leistus smetanai	isolate Ls130-01X cytochrome c oxidase subunit I (COI) gene partial cds mitochondrial	TAGTCCCATTAATGCTAGGAGCCCCTGATATAGCATTCCCTCGAATAAATAATATAAGTTTTTGACTTTTACCCCCGTCTCTTACATTATTACTCATGAGCAGTATAGTTGAAAATGGTGCTGGAACCGGATGAACTGTATACCCCCCCCTCTCATCGAGAATTGCTCACAGAGGAGCTTCAGTTGATTTAGCTATTTTTAGCCTCCATTTGGCAGGAGTATCTTCAATTCTTGGAGCTGTAAATTTTATTACTACAATTATTAATATGCGATCAGTAGGAATAACATTTGACCGAATACCCCTATTCGTCTGATCAGTCGGAATTACAGCTTTATTATTACTTTTATCTTTACCTGTATTGGCTGGAG
KT306087.1	Leistus smetanai	isolate Ls193-02X cytochrome c oxidase subunit I (COI) gene partial cds mitochondrial	TAGTCCCATTAATGCTAGGAGCCCCTGATATAGCATTCCCTCGAATAAATAATATAAGTTTTTGACTTTTACCCCCGTCTCTTACATTATTACTCATGAGCAGTATAGTTGAAAATGGTGCTGGAACCGGATGAACTGTATACCCCCCCCTCTCATCGAGAATTGCTCACAGAGGAGCTTCAGTTGATTTAGCTATTTTTAGCCTCCATTTGGCAGGAGTATCTTCAATTCTTGGAGCTGTAAATTTTATTACTACAATTATTAATATGCGATCAGTAGGAATAACATTTGACCGAATACCCCTATTCGTCTGATCAGTCGGAATTACAGCTTTATTATTACTTTTATCTTTACCTGTATTGGCTGGAG
KT306084.1	Leistus smetanai	isolate Ls130-02X cytochrome c oxidase subunit I (COI) gene partial cds mitochondrial	TAGTCCCATTAATGCTAGGAGCCCCTGATATAGCATTCCCTCGAATAAATAATATAAGTTTTTGACTTTTACCCCCGTCTCTTACATTATTACTCATGAGCAGTATAGTTGAAAATGGTGCTGGAACCGGATGAACTGTATACCCCCCCCTCTCATCGAGAATTGCTCACAGAGGAGCTTCAGTTGATTTAGCTATTTTTAGCCTCCATTTGGCAGGAGTATCTTCAATTCTTGGAGCTGTAAATTTTATTACTACAATTATTAATATGCGATCAGTAGGAATAACATTTGACCGAATACCCCTATTCGTCTGATCAGTCGGAATTACAGCTTTATTATTACTTTTATCTTTACCTGTATTGGCTGGAG
KT306086.1	Leistus smetanai	isolate Ls193-01X cytochrome c oxidase subunit I (COI) gene partial cds mitochondrial	TAGTCCCATTAATGCTAGGAGCCCCTGATATAGCATTCCCTCGAATAAATAATATAAGTTTTTGACTTTTACCCCCGTCTCTTACATTATTACTCATGAGCAGTATAGTTGAAAATGGTGCTGGAACCGGATGAACTGTATACCCCCCCCTCTCATCGAGAATTGCTCACAGAGGAGCTTCAGTTGATTTAGCTATTTTTAGCCTCCATTTGGCAGGAGTATCTTCAATTCTTGGAGCTGTAAATTTTATTACTACAATTATTAATATGCGATCAGTAGGAATAACATTTGACCGAATACCCCTATTCGTCTGATCAGTCGGAATTACAGCTTTATTATTACTTTTATCTTTACCTGTATTGGCTGGAG
KT306073.1	Leistus sp.	1 YMW-2015 isolate Ln188-07Y cytochrome c oxidase subunit I (COI) gene partial cds mitochondrial	TAGTCCCATTAATGCTAGGAGCCCCTGATATAGCATTCCCTCGAATAAATAATATAAGTTTTTGACTCTTACCCCCGTCTCTTACATTATTACTCATGAGCAGTATAGTTGAAAATGGTGCTGGGACCGGATGAACTGTATACCCCCCTCTCTCATCTGGAATTGCCCATAGAGGAGCTTCAGTTGATTTAGCTATTTTTAGTCTTCATTTAGCAGGAGTATCTTCAATTCTTGGTGCTGTAAATTTTATTACTACAATTATTAATATACGATCAGTAGGAATATCATTTGATCGAATACCCCTATTCGTTTGATCAGTAGGAATTACAGCTTTACTATTACTTTTATCTTTGCCTGTATTAGCTGGAG
KT306070.1	Leistus sp.	1 YMW-2015 isolate Ln188-04Y cytochrome c oxidase subunit I (COI) gene partial cds mitochondrial	TAGTCCCATTAATGCTAGGAGCCCCTGATATAGCATTCCCTCGAATAAATAATATAAGTTTTTGACTCTTACCCCCGTCTCTTACATTATTACTCATGAGCAGTATAGTTGAAAATGGTGCTGGGACCGGATGAACTGTATACCCCCCTCTCTCATCTGGAATTGCCCATAGAGGAGCTTCAGTTGATTTAGCTATTTTTAGTCTTCATTTAGCAGGAGTATCTTCAATTCTTGGTGCTGTAAATTTTATTACTACAATTATTAATATACGATCAGTAGGAATATCATTTGATCGAATACCCCTATTCGTTTGATCAGTAGGAATTACAGCCTTACTATTACTTTTATCTTTGCCTGTATTAGCTGGAG
KT306066.1	Leistus sp.	1 YMW-2015 isolate Ln158-01Y cytochrome c oxidase subunit I (COI) gene partial cds mitochondrial	TAGTCCCATTAATGCTAGGAGCCCCTGATATAGCATTCCCTCGAATAAATAATATAAGTTTTTGACTCTTACCCCCGTCTCTTACATTATTACTCATGAGCAGTATAGTTGAAAATGGTGCTGGGACCGGATGAACTGTATACCCCCCTCTCTCATCTGGAATTGCCCATAGAGGAGCTTCAGTTGATTTAGCTATTTTTAGTCTTCATTTAGCAGGAGTATCTTCAATTCTTGGTGCTGTAAATTTTATTACTACAATTATTAATATACGATCAGTAGGAATATCATTTGATCGAATACCCCTATTCGTTTGATCAGTAGGAATTACAGCTTTACTATTACTTTTATCTTTGCCTGTATTAGCTGGAG
KT306069.1	Leistus sp.	1 YMW-2015 isolate Ln188-03Y cytochrome c oxidase subunit I (COI) gene partial cds mitochondrial	TAGTCCCATTAATGCTAGGAGCCCCTGATATAGCATTCCCTCGAATAAATAATATAAGTTTTTGACTCTTACCCCCGTCTCTTACATTATTACTCATGAGCAGTATAGTTGAAAATGGTGCTGGGACCGGATGAACTGTATACCCCCCTCTCTCATCTGGAATTGCCCATAGAGGAGCTTCAGTTGATTTAGCTATTTTTAGTCTTCATTTAGCAGGAGTATCTTCAATTCTTGGTGCTGTAAATTTTATTACTACAATTATTAATATACGATCAGTAGGAATATCATTTGATCGAATACCCCTATTCGTTTGATCAGTAGGAATTACAGCTTTACTATTACTTTTATCTTTACCTGTATTAGCTGGAG
KT306076.1	Leistus sp.	1 YMW-2015 isolate Ln188-10Y cytochrome c oxidase subunit I (COI) gene partial cds mitochondrial	TAGTCCCATTAATGCTAGGAGCCCCTGATATAGCATTCCCTCGAATAAATAATATAAGTTTTTGACTCTTACCCCCGTCTCTTACATTATTACTCATGAGCAGTATAGTTGAAAATGGTGCTGGGACCGGATGAACTGTATACCCCCCTCTCTCATCTGGAATTGCCCATAGAGGAGCTTCAGTTGATTTAGCTATTTTTAGTCTTCATTTAGCAGGAGTATCTTCAATTCTTGGTGCTGTAAATTTTATTACTACAATTATTAATATACGATCAGTAGGAATATCATTTGATCGAATACCCCTATTCGTTTGATCAGTAGGAATTACAGCCTTACTATTACTTTTATCTTTGCCTGTATTAGCTGGAG
KT306068.1	Leistus sp.	1 YMW-2015 isolate Ln188-02Y cytochrome c oxidase subunit I (COI) gene partial cds mitochondrial	TAGTCCCATTAATGCTAGGAGCCCCTGATATAGCATTCCCTCGAATAAATAATATAAGTTTTTGACTCTTACCCCCGTCTCTTACATTATTACTCATGAGCAGTATAGTTGAAAATGGTGCTGGGACCGGATGAACTGTATACCCCCCCCTCTCATCTGGAATTGCCCATAGAGGAGCTTCAGTTGATTTAGCTATTTTTAGTCTTCATTTAGCAGGAGTATCTTCAATTCTTGGTGCTGTAAATTTTATTACTACAATTATTAATATACGATCAGTAGGAATATCATTTGATCGAATACCCCTATTCGTTTGATCAGTAGGAATTACAGCTTTACTATTACTTTTATCTTTACCTGTATTAGCTGGAG
KT306077.1	Leistus sp.	1 YMW-2015 isolate Ln188-11Y cytochrome c oxidase subunit I (COI) gene partial cds mitochondrial	TAGTCCCATTAATGCTAGGAGCCCCTGATATAGCATTCCCTCGAATAAATAATATAAGTTTTTGACTCTTACCCCCGTCTCTTACATTATTACTCATGAGCAGTATAGTTGAAAATGGTGCTGGGACCGGATGAACTGTATACCCCCCTCTCTCATCTGGAATTGCCCATAGAGGAGCTTCAGTTGATTTAGCTATTTTTAGTCTTCATTTAGCAGGAGTATCTTCAATTCTTGGTGCTGTAAATTTTATTACTACAATTATTAATATACGATCAGTAGGAATATCATTTGATCGAATACCCCTATTCGTTTGATCAGTAGGAATTACAGCTTTACTATTACTTTTATCTTTGCCTGTATTAGCTGGAG
KT306074.1	Leistus sp.	1 YMW-2015 isolate Ln188-08Y cytochrome c oxidase subunit I (COI) gene partial cds mitochondrial	TAGTCCCATTAATGCTAGGAGCCCCTGATATAGCATTCCCTCGAATAAATAATATAAGTTTTTGACTCTTACCCCCGTCTCTTACATTATTACTCATGAGCAGTATAGTTGAAAATGGTGCTGGGACCGGATGAACTGTATACCCCCCTCTCTCATCTGGAATTGCCCATAGAGGAGCTTCAGTTGATTTAGCTATTTTTAGTCTTCATTTAGCAGGAGTATCTTCAATTCTTGGTGCTGTAAATTTTATTACTACAATTATTAATATACGATCAGTAGGAATATCATTTGATCGAATACCCCTATTCGTTTGATCAGTAGGAATTACAGCTTTACTATTACTTTTATCTTTGCCTGTATTAGCTGGAG
KT306072.1	Leistus sp.	1 YMW-2015 isolate Ln188-06Y cytochrome c oxidase subunit I (COI) gene partial cds mitochondrial	TAGTCCCATTAATGCTAGGAGCCCCTGATATAGCATTCCCTCGAATAAATAATATAAGTTTTTGACTCTTACCCCCGTCTCTTACATTATTACTCATGAGCAGTATAGTTGAAAATGGTGCTGGGACCGGATGAACTGTATACCCCCCTCTCTCATCTGGAATTGCCCATAGAGGAGCTTCAGTTGATTTAGCTATTTTTAGTCTTCATTTAGCAGGAGTATCTTCAATTCTTGGTGCTGTAAATTTTATTACTACAATTATTAATATACGATCAGTAGGAATATCATTTGATCGAATACCCCTATTCGTTTGATCAGTAGGAATTACAGCTTTACTATTACTTTTATCTTTGCCTGTATTAGCTGGAG
KT306071.1	Leistus sp.	1 YMW-2015 isolate Ln188-05Y cytochrome c oxidase subunit I (COI) gene partial cds mitochondrial	TAGTCCCATTAATGCTAGGAGCCCCTGATATAGCATTCCCTCGAATAAATAATATAAGTTTTTGACTCTTACCCCCGTCTCTTACATTATTACTCATGAGCAGTATAGTCGAAAATGGTGCTGGGACCGGATGAACTGTGTACCCCCCTCTCTCATCTGGAATTGCCCATAGAGGAGCTTCAGTTGATTTAGCTATTTTTAGTCTTCATTTAGCAGGAGTATCTTCAATTCTTGGTGCTGTAAATTTTATTACTACAATTATTAATATACGATCAGTAGGAATATCATTTGATCGAATACCCCTATTCGTTTGATCAGTAGGAATTACAGCTTTACTATTACTTTTATCTTTGCCTGTATTAGCTGGAG
KT306075.1	Leistus sp.	1 YMW-2015 isolate Ln188-09Y cytochrome c oxidase subunit I (COI) gene partial cds mitochondrial	TAGTCCCATTAATGCTAGGAGCCCCTGATATAGCATTCCCTCGAATAAATAATATAAGTTTTTGACTCTTACCCCCGTCTCTTACATTATTACTCATGAGCAGTATAGTCGAAAATGGTGCTGGGACCGGATGAACTGTGTACCCCCCTCTCTCATCTGGAATTGCCCATAGAGGAGCTTCAGTTGATTTAGCTATTTTTAGTCTTCATTTAGCAGGAGTATCTTCAATTCTTGGTGCTGTGAATTTTATTACTACAATTATTAATATACGATCAGTAGGAATATCATTTGATCGAATACCCCTATTCGTTTGATCAGTAGGAATTACAGCTTTACTATTACTTTTATCTTTGCCTGTATTAGCTGGAG
KT306067.1	Leistus sp.	1 YMW-2015 isolate Ln188-01Y cytochrome c oxidase subunit I (COI) gene partial cds mitochondrial	TAGTCCCATTAATGCTAGGAGCCCCTGATATAGCATTCCCTCGAATAAATAATATAAGTTTTTGACTCTTACCCCCGTCTCTTACATTATTACTCATGAGCAGTATAGTCGAAAATGGTGCTGGGACCGGATGAACTGTGTACCCCCCTCTCTCATCTGGAATTGCCCATAGAGGAGCTTCAGTTGATTTAGCTATTTTTAGTCTTCATTTAGCAGGAGTATCTTCAATTCTTGGTGCTGTGAATTTTATTACTACAATTATTAATATACGATCAGTAGGAATATCATTTGATCGAATACCCCTATTCGTTTGATCAGTAGGAATTACAGCTTTACTATTACTTTTATCTTTGCCTGTATTAGCTGGAG
KT306078.1	Leistus sp.	2 YMW-2015 isolate Ln227-01DX cytochrome c oxidase subunit I (COI) gene partial cds mitochondrial	TAGTACCATTAATGCTAGGAGCCCCTGATATAGCATTCCCTCGAATAAATAATATAAGTTTTTGACTCTTACCCCCGTCTCTTACATTATTACTCATGAGCAGAATAGTCGAAAATGGTGCTGGGACCGGATGAACTGTGTACCCCCCTCTCTCATCTAGAATTGCCCATAGAGGAGCTTCAGTTGATTTAGCTATTTTTAGCCTACATTTAGCAGGAGTATCTTCAATTCTTGGTGCTGTAAATTTTATTACTACAATTATTAATATACGATCAGTGGGAATAACATTTGACCGAATACCTCTATTTGTTTGATCAGTAGGAATTACAGCCTTATTATTACTTTTATCTTTACCTGTATTAGCTGGAG
KT306080.1	Leistus sp.	2 YMW-2015 isolate Ln227-03DX cytochrome c oxidase subunit I (COI) gene partial cds mitochondrial	TAGTACCATTAATGCTAGGAGCCCCTGATATAGCATTCCCTCGAATAAATAATATAAGTTTTTGACTCTTACCCCCGTCTCTTACATTATTACTCATGAGCAGAATAGTCGAAAATGGTGCTGGGACCGGATGAACTGTGTACCCCCCTCTCTCATCTAGAATTGCCCATAGAGGAGCTTCAGTTGATTTAGCTATTTTTAGTCTACATTTAGCAGGAGTATCTTCAATTCTTGGTGCTGTAAATTTTATTACTACAATTATTAATATACGATCAGTGGGAATAACATTTGACCGAATACCTCTATTTGTTTGATCAGTAGGAATTACAGCCTTATTATTACTTTTATCTTTACCTGTATTAGCTGGAG
KT306082.1	Leistus sp.	2 YMW-2015 isolate Ln227-05DX cytochrome c oxidase subunit I (COI) gene partial cds mitochondrial	TAGTACCATTAATGCTAGGAGCCCCTGATATAGCATTCCCTCGAATAAATAATATAAGTTTTTGACTCTTACCCCCGTCTCTTACATTATTACTCATGAGCAGAATAGTCGAAAATGGTGCTGGGACCGGATGAACTGTGTACCCCCCTCTCTCATCTAGAATTGCCCATAGAGGAGCTTCAGTTGATTTAGCTATTTTTAGCCTACATTTAGCAGGAGTATCTTCAATTCTTGGTGCTGTAAATTTTATTACTACAATTATTAATATACGATCAGTGGGAATAACATTTGACCGAATACCTCTATTTGTTTGATCAGTAGGAATTACAGCCTTATTATTACTTTTATCTTTACCTGTATTAGCTGGAG
KT306081.1	Leistus sp.	2 YMW-2015 isolate Ln227-04DX cytochrome c oxidase subunit I (COI) gene partial cds mitochondrial	TAGTACCATTAATGCTAGGAGCCCCTGATATAGCATTCCCTCGAATAAATAATATAAGTTTTTGACTCTTACCCCCGTCTCTTACATTATTACTCATGAGCAGAATAGTCGAAAATGGTGCTGGGACCGGATGAACTGTGTACCCCCCTCTCTCATCTAGAATTGCCCATAGAGGAGCTTCAGTTGATTTAGCTATTTTTAGCCTACATTTAGCAGGAGTATCTTCAATTCTTGGTGCTGTAAATTTTATTACTACAATTATTAATATACGATCAGTGGGAATAACATTTGACCGAATACCTCTATTTGTTTGATCAGTAGGAATTACAGCCTTATTATTACTTTTATCTTTACCTGTATTAGCTGGAG
KT306079.1	Leistus sp.	2 YMW-2015 isolate Ln227-02DX cytochrome c oxidase subunit I (COI) gene partial cds mitochondrial	TAGTACCATTAATGCTAGGAGCCCCTGATATAGCATTCCCTCGAATAAATAATATAAGTTTTTGACTCTTACCCCCGTCTCTTACATTATTACTCATGAGCAGAATAGTCGAAAATGGTGCTGGGACCGGATGAACTGTGTACCCCCCTCTCTCATCTAGAATTGCCCATAGAGGAGCTTCAGTTGATTTAGCTATTTTTAGCCTACATTTAGCAGGAGTATCTTCAATTCTTGGTGCTGTAAATTTTATTACTACAATTATTAATATACGATCAGTGGGAATAACATTTGACCGAATACCTCTATTTGTTTGATCAGTAGGAATTACAGCCTTATTATTACTTTTATCTTTACCTGTATTAGCTGGAG
KT306052.1	Leistus nokoensis	isolate Ln061-03H cytochrome c oxidase subunit I (COI) gene partial cds mitochondrial	TAGTCCCATTAATGCTAGGAGCCCCTGATATAGCATTTCCTCGAATAAATAATATAAGTTTTTGACTATTACCCCCGTCTCTTACATTATTACTTATGAGCAGAATAGTAGAAAATGGTGCTGGAACCGGATGAACTGTTTACCCCCCTCTCTCATCTAGAATTGCTCATAGAGGAGCTTCAGTTGATTTAGCTATTTTTAGCCTTCATTTAGCGGGAGTATCTTCAATTCTTGGTGCTGTAAATTTTATTACTACAATTATTAACATGCGATCGGTAGGAATAACATTTGATCGAATACCCCTATTTGTTTGATCAGTAGGAATTACAGCTTTATTATTACTTTTATCTTTACCTGTATTAGCTGGAG
KT306051.1	Leistus nokoensis	isolate Ln061-02H cytochrome c oxidase subunit I (COI) gene partial cds mitochondrial	TAGTCCCATTAATGCTAGGAGCCCCTGATATAGCATTTCCTCGAATAAATAATATAAGTTTTTGACTATTACCCCCGTCTCTTACATTATTACTCATGAGCAGAATAGTAGAAAATGGTGCTGGAACCGGATGAACTGTTTACCCCCCTCTCTCATCTAGAATTGCTCATAGAGGAGCTTCAGTTGATTTAGCTATTTTTAGCCTTCATTTAGCGGGAGTATCTTCAATTCTTGGTGCTGTAAATTTTATTACTACAATTATTAACATGCGATCGGTAGGAATAACATTTGATCGAATACCCCTATTTGTTTGATCAGTAGGAATTACAGCTTTATTATTACTTTTATCTTTACCTGTATTAGCTGGAG
KT306057.1	Leistus nokoensis	isolate Ln185-01H cytochrome c oxidase subunit I (COI) gene partial cds mitochondrial	TAGTTCCATTAATGCTAGGAGCCCCTGATATAGCATTTCCTCGAATAAATAATATAAGTTTTTGACTATTACCCCCGTCTCTTACATTATTACTCATGAGCAGAATAGTTGAAAATGGTGCTGGAACCGGATGAACTGTTTACCCCCCTCTCTCATCTAGAATTGCTCATAGAGGAGCTTCAGTTGATTTAGCTATTTTTAGCCTTCATTTAGCAGGAGTATCTTCAATTCTTGGTGCTGTAAATTTTATTACTACAATTATTAATATACGATCAGTGGGAATAACATTTGATCGAATACCTCTATTTGTTTGATCAGTGGGAATTACAGCTTTATTGTTACTTTTATCTTTACCTGTATTAGCTGGAG
KT306049.1	Leistus nokoensis	isolate Ln012-01H cytochrome c oxidase subunit I (COI) gene partial cds mitochondrial	TAGTTCCATTAATGCTAGGAGCCCCTGATATAGCATTTCCTCGAATAAATAATATAAGTTTTTGACTATTACCCCCGTCTCTTACATTATTACTCATGAGCAGAATAGTTGAAAATGGTGCTGGAACCGGATGAACTGTTTACCCCCCTCTCTCATCTAGAATTGCTCATAGAGGAGCTTCAGTTGATTTAGCTATTTTTAGCCTTCATTTAGCAGGAGTATCTTCAATTCTTGGTGCTGTAAATTTTATTACTACAATTATTAATATACGATCAGTGGGAATAACATTTGATCGAATACCTCTATTTGTTTGATCAGTGGGAATTACAGCTTTATTGTTACTTTTATCTTTACCTGTATTAGCTGGAG
KT306044.1	Leistus nokoensis	isolate Ln122-02X cytochrome c oxidase subunit I (COI) gene partial cds mitochondrial	TAGTTCCATTAATGCTAGGAGCCCCTGATATAGCATTTCCTCGAATAAATAATATGAGTTTTTGATTATTACCCCCGTCTCTTACATTATTACTCATGAGCAGAATAGTTGAAAATGGTGCTGGAACCGGATGAACTGTTTACCCCCCTCTCTCATCTAGAATTGCTCATAGAGGAGCTTCAGTTGATTTGGCTATTTTTAGCCTTCATTTAGCAGGAGTATCTTCAATTCTTGGTGCTGTAAACTTTATTACTACAATTATTAATATACGATCGGTAGGAATAACATTTGATCGAATACCCCTATTTGTTTGATCAGTGGGAATTACAGCTTTATTATTACTTTTATCTTTACCTGTATTAGCTGGAG
KT306043.1	Leistus nokoensis	isolate Ln122-01X cytochrome c oxidase subunit I (COI) gene partial cds mitochondrial	TAGTTCCATTAATGCTAGGAGCCCCTGATATAGCATTTCCTCGAATAAATAATATGAGTTTTTGATTATTACCCCCGTCTCTTACATTATTACTCATGAGCAGAATAGTTGAAAATGGTGCTGGAACCGGATGAACTGTTTACCCCCCTCTCTCATCTAGAATTGCTCATAGAGGAGCTTCAGTTGATTTGGCTATTTTTAGCCTTCATTTAGCAGGAGTATCTTCAATTCTTGGTGCTGTAAACTTTATTACTACAATTATTAATATACGATCGGTAGGAATAACATTTGATCGAATACCCCTATTTGTTTGATCAGTGGGAATTACAGCTTTATTATTACTTTTATCTTTACCTGTATTAGCTGGAG
KT306040.1	Leistus nokoensis	isolate Ln079-03X cytochrome c oxidase subunit I (COI) gene partial cds mitochondrial	TAGTTCCATTAATGCTAGGAGCCCCTGATATAGCATTTCCTCGAATAAATAATATGAGTTTTTGATTATTACCCCCGTCTCTTACATTATTACTCATGAGCAGAATAGTTGAAAATGGTGCTGGAACCGGATGAACTGTTTACCCCCCTCTCTCATCTAGAATTGCTCATAGAGGAGCTTCAGTTGATTTGGCTATTTTTAGCCTTCATTTAGCAGGAGTATCTTCAATTCTTGGTGCTGTAAACTTTATTACTACAATTATTAATATACGATCGGTAGGAATAACATTTGATCGAATACCCCTATTTGTTTGATCAGTGGGAATTACAGCTTTATTATTACTTTTATCTTTACCTGTATTAGCTGGAG
KT306065.1	Leistus nokoensis	isolate Ln168-04N cytochrome c oxidase subunit I (COI) gene partial cds mitochondrial	TAGTTCCATTAATGCTAGGAGCCCCTGATATAGCATTTCCTCGAATAAATAATATAAGTTTTTGATTATTACCCCCGTCTCTTACATTATTACTCATGAGCAGAATAGTTGAAAATGGTGCTGGAACCGGATGAACTGTCTACCCCCCTCTCTCATCTAGAATTGCTCATAGAGGAGCTTCAGTTGATTTGGCTATTTTTAGCCTTCATTTAGCAGGAGTATCTTCAATTCTTGGTGCTGTAAACTTTATTACTACAATTATTAATATACGATCGGTGGGAATAACATTTGATCGAATACCCCTATTTGTTTGATCAGTGGGAATTACAGCTTTATTATTACTTTTATCTTTACCTGTATTAGCTGGAG
KT306048.1	Leistus nokoensis	isolate Ln122-06X cytochrome c oxidase subunit I (COI) gene partial cds mitochondrial	TAGTTCCATTAATGCTAGGAGCCCCTGATATAGCATTTCCTCGAATAAATAATATAAGTTTTTGATTATTACCCCCGTCTCTTACATTATTACTCATGAGCAGAATAGTTGAAAATGGTGCTGGAACCGGATGAACTGTTTACCCCCCTCTCTCATCTAGAATTGCTCATAGTGGAGCTTCAGTTGATTTAGCTATTTTTAGCCTTCATTTAGCAGGAGTATCTTCAATTCTTGGTGCTGTAAACTTTATTACTACAATTATTAATATACGATCGGTGGGAATAACATTTGATCGAATACCCCTATTTGTTTGATCAGTAGGAATTACAGCTTTATTATTACTTTTATCTTTACCTGTATTAGCTGGAG
KT306046.1	Leistus nokoensis	isolate Ln122-04X cytochrome c oxidase subunit I (COI) gene partial cds mitochondrial	TAGTTCCATTAATGCTAGGAGCCCCTGATATAGCATTTCCTCGAATAAATAATATAAGTTTTTGATTATTACCCCCGTCTCTTACATTATTACTCATGAGCAGAATAGTTGAAAATGGTGCTGGAACCGGATGAACTGTTTACCCCCCTCTCTCATCTAGAATTGCTCATAGTGGAGCTTCAGTTGATTTAGCTATTTTTAGCCTTCATTTAGCAGGAGTATCTTCAATTCTTGGTGCTGTAAACTTTATTACTACAATTATTAATATACGATCGGTGGGAATAACATTTGATCGAATACCCCTATTTGTTTGATCAGTAGGAATTACAGCTTTATTATTACTTTTATCTTTACCTGTATTAGCTGGAG
KT306041.1	Leistus nokoensis	isolate Ln079-04X cytochrome c oxidase subunit I (COI) gene partial cds mitochondrial	TAGTTCCATTAATGCTAGGAGCCCCTGATATAGCATTTCCTCGAATAAATAATATAAGTTTTTGATTATTACCCCCGTCTCTTACATTATTACTCATGAGCAGAATAGTTGAAAATGGTGCTGGAACCGGATGAACTGTTTACCCCCCTCTCTCATCTAGAATTGCTCATAGTGGAGCTTCAGTTGATTTAGCTATTTTTAGCCTTCATTTAGCAGGAGTATCTTCAATTCTTGGTGCTGTAAACTTTATTACTACAATTATTAATATACGATCGGTGGGAATAACATTTGATCGAATACCCCTATTTGTTTGATCAGTAGGAATTACAGCTTTATTATTACTTTTATCTTTACCTGTATTAGCTGGAG
KT306039.1	Leistus nokoensis	isolate Ln079-02X cytochrome c oxidase subunit I (COI) gene partial cds mitochondrial	TAGTTCCATTAATGCTAGGAGCCCCTGATATAGCATTTCCTCGAATAAATAATATAAGTTTTTGATTATTACCCCCGTCTCTTACATTATTACTCATGAGCAGAATAGTTGAAAATGGTGCTGGAACCGGATGAACTGTTTACCCCCCTCTCTCATCTAGAATTGCTCATAGTGGAGCTTCAGTTGATTTAGCTATTTTTAGCCTTCATTTAGCAGGAGTATCTTCAATTCTTGGTGCTGTAAACTTTATTACTACAATTATTAATATACGATCGGTGGGAATAACATTTGATCGAATACCCCTATTTGTTTGATCAGTAGGAATTACAGCTTTATTATTACTTTTATCTTTACCTGTATTAGCTGGAG
KT306038.1	Leistus nokoensis	isolate Ln079-01X cytochrome c oxidase subunit I (COI) gene partial cds mitochondrial	TAGTTCCATTAATGCTAGGAGCCCCTGATATAGCATTTCCTCGAATAAATAATATAAGTTTTTGATTATTACCCCCGTCTCTTACATTATTACTCATGAGCAGAATAGTTGAAAATGGTGCTGGAACCGGATGAACTGTTTACCCCCCTCTCTCATCTAGAATTGCTCATAGAGGAGCTTCAGTTGATTTAGCTATTTTTAGCCTTCATTTAGCAGGAGTATCTTCAATTCTTGGTGCTGTAAACTTTATTACTACAATTATTAATATACGATCGGTGGGAATAACATTTGATCGAATACCCCTATTTGTTTGATCAGTAGGAATTACAGCTTTATTATTACTTTTATCTTTACCTGTATTAGCTGGAG
KT306064.1	Leistus nokoensis	isolate Ln168-03N cytochrome c oxidase subunit I (COI) gene partial cds mitochondrial	TAGTTCCATTAATGCTAGGAGCCCCTGATATAGCATTTCCTCGAATAAATAATATAAGTTTTTGATTATTACCCCCGTCTCTTACATTATTACTCATGAGCAGAATAGTTGAAAATGGTGCTGGAACCGGATGAACTGTTTACCCCCCTCTTTCATCTAGAATTGCTCATAGAGGAGCTTCAGTTGATTTGGCTATTTTTAGCCTTCATTTAGCAGGAGTATCTTCAATTCTTGGTGCTGTAAACTTTATTACTACAATTATTAATATACGATCGGTGGGAATAACATTTGATCGAATACCCCTATTTGTTTGATCAGTGGGAATTACAGCTTTATTATTACTTTTATCTTTACCTGTATTAGCTGGAG
KT306063.1	Leistus nokoensis	isolate Ln168-02N cytochrome c oxidase subunit I (COI) gene partial cds mitochondrial	TAGTTCCATTAATGCTAGGAGCCCCTGATATAGCATTTCCTCGAATAAATAATATAAGTTTTTGATTATTACCCCCGTCTCTTACATTATTACTCATGAGCAGAATAGTTGAAAATGGTGCTGGAACCGGATGAACTGTTTACCCCCCTCTTTCATCTAGAATTGCTCATAGAGGAGCTTCAGTTGATTTGGCTATTTTTAGCCTTCATTTAGCAGGAGTATCTTCAATTCTTGGTGCTGTAAACTTTATTACTACAATTATTAATATACGATCGGTGGGAATAACATTTGATCGAATACCCCTATTTGTTTGATCAGTGGGAATTACAGCTTTATTATTACTTTTATCTTTACCTGTATTAGCTGGAG
KT306062.1	Leistus nokoensis	isolate Ln168-01N cytochrome c oxidase subunit I (COI) gene partial cds mitochondrial	TAGTTCCATTAATGCTAGGAGCCCCTGATATAGCATTTCCTCGAATAAATAATATAAGTTTTTGATTATTACCCCCGTCTCTTACATTATTACTCATGAGCAGAATAGTTGAAAATGGTGCTGGAACCGGATGAACTGTTTACCCCCCTCTTTCATCTAGAATTGCTCATAGAGGAGCTTCAGTTGATTTGGCTATTTTTAGCCTTCATTTAGCAGGAGTATCTTCAATTCTTGGTGCTGTAAACTTTATTACTACAATTATTAATATACGATCGGTGGGAATAACATTTGATCGAATACCCCTATTTGTTTGATCAGTGGGAATTACAGCTTTATTATTACTTTTATCTTTACCTGTATTAGCTGGAG
KT306061.1	Leistus nokoensis	isolate Ln197-01H cytochrome c oxidase subunit I (COI) gene partial cds mitochondrial	TAGTTCCATTAATGCTAGGAGCCCCTGATATAGCATTTCCTCGAATAAATAATATAAGTTTTTGATTATTACCCCCGTCTCTTACATTATTACTCATGAGCAGAATAGTTGAAAATGGTGCTGGAACCGGATGAACTGTTTACCCCCCTCTCTCATCTAGAATTGCTCATAGAGGAGCTTCAGTTGATTTGGCTATTTTTAGCCTTCATTTAGCAGGAGTATCTTCAATTCTTGGTGCTGTAAACTTTATTACTACAATTATTAATATACGATCGGTGGGAATAACATTTGATCGAATACCCCTATTTGTTTGATCAGTGGGAATTACAGCTTTATTATTACTTTTATCTTTACCTGTATTAGCTGGAG
KT306060.1	Leistus nokoensis	isolate Ln196-01H cytochrome c oxidase subunit I (COI) gene partial cds mitochondrial	TAGTTCCATTAATGCTAGGAGCCCCTGATATAGCATTTCCTCGAATAAATAATATAAGTTTTTGATTATTACCCCCGTCTCTTACATTATTACTCATGAGCAGAATAGTTGAAAATGGTGCTGGAACCGGATGAACTGTTTACCCCCCTCTCTCATCTAGAATTGCTCATAGAGGAGCTTCAGTTGATTTGGCTATTTTTAGCCTTCATTTAGCAGGAGTATCTTCAATTCTTGGTGCTGTAAACTTTATTACTACAATTATTAATATACGATCGGTGGGAATAACATTTGATCGAATACCCCTATTTGTTTGATCAGTGGGAATTACAGCTTTATTATTACTTTTATCTTTACCTGTATTAGCTGGAG
KT306059.1	Leistus nokoensis	isolate Ln185-03H cytochrome c oxidase subunit I (COI) gene partial cds mitochondrial	TAGTTCCATTAATGCTAGGAGCCCCTGATATAGCATTTCCTCGAATAAATAATATAAGTTTTTGATTATTACCCCCGTCTCTTACATTATTACTCATGAGCAGAATAGTTGAAAATGGTGCTGGAACCGGATGAACTGTTTACCCCCCTCTCTCATCTAGAATTGCTCATAGAGGAGCTTCAGTTGATTTGGCTATTTTTAGCCTTCATTTAGCAGGAGTATCTTCAATTCTTGGTGCTGTAAACTTTATTACTACAATTATTAATATACGATCGGTGGGAATAACATTTGATCGAATACCCCTATTTGTTTGATCAGTGGGAATTACAGCTTTATTATTACTTTTATCTTTACCTGTATTAGCTGGAG
KT306056.1	Leistus nokoensis	isolate Ln106-02H cytochrome c oxidase subunit I (COI) gene partial cds mitochondrial	TAGTTCCATTAATGCTAGGAGCCCCTGATATAGCATTTCCTCGAATAAATAATATAAGTTTTTGATTATTACCCCCGTCTCTTACATTATTACTCATGAGCAGAATAGTTGAAAATGGTGCTGGAACCGGATGAACTGTTTACCCCCCTCTCTCATCTAGAATTGCTCATAGAGGAGCTTCAGTTGATTTGGCTATTTTTAGCCTTCATTTAGCAGGAGTATCTTCAATTCTTGGTGCTGTAAACTTTATTACTACAATTATTAATATACGATCGGTGGGAATAACATTTGATCGAATACCCCTATTTGTTTGATCAGTGGGAATTACAGCTTTATTATTACTTTTATCTTTACCTGTATTAGCTGGAG
KT306055.1	Leistus nokoensis	isolate Ln106-01H cytochrome c oxidase subunit I (COI) gene partial cds mitochondrial	TAGTTCCATTAATGCTAGGAGCCCCTGATATAGCATTTCCTCGAATAAATAATATAAGTTTTTGATTATTACCCCCGTCTCTTACATTATTACTCATGAGCAGAATAGTTGAAAATGGTGCTGGAACCGGATGAACTGTTTACCCCCCTCTCTCATCTAGAATTGCTCATAGAGGAGCTTCAGTTGATTTGGCTATTTTTAGCCTTCATTTAGCAGGAGTATCTTCAATTCTTGGTGCTGTAAACTTTATTACTACAATTATTAATATACGATCGGTGGGAATAACATTTGATCGAATACCCCTATTTGTTTGATCAGTGGGAATTACAGCTTTATTATTACTTTTATCTTTACCTGTATTAGCTGGAG
KT306054.1	Leistus nokoensis	isolate Ln072-01H cytochrome c oxidase subunit I (COI) gene partial cds mitochondrial	TAGTTCCATTAATGCTAGGAGCCCCTGATATAGCATTTCCTCGAATAAATAATATAAGTTTTTGATTATTACCCCCGTCTCTTACATTATTACTCATGAGCAGAATAGTTGAAAATGGTGCTGGAACCGGATGAACTGTTTACCCCCCTCTCTCATCTAGAATTGCTCATAGAGGAGCTTCAGTTGATTTGGCTATTTTTAGCCTTCATTTAGCAGGAGTATCTTCAATTCTTGGTGCTGTAAACTTTATTACTACAATTATTAATATACGATCGGTGGGAATAACATTTGATCGAATACCCCTATTTGTTTGATCAGTGGGAATTACAGCTTTATTATTACTTTTATCTTTACCTGTATTAGCTGGAG
KT306053.1	Leistus nokoensis	isolate Ln061-04H cytochrome c oxidase subunit I (COI) gene partial cds mitochondrial	TAGTTCCATTAATGCTAGGAGCCCCTGATATAGCATTTCCTCGAATAAATAATATAAGTTTTTGATTATTACCCCCGTCTCTTACATTATTACTCATGAGCAGAATAGTTGAAAATGGTGCTGGAACCGGATGAACTGTTTACCCCCCTCTCTCATCTAGAATTGCTCATAGAGGAGCTTCAGTTGATTTGGCTATTTTTAGCCTTCATTTAGCAGGAGTATCTTCAATTCTTGGTGCTGTAAACTTTATTACTACAATTATTAATATACGATCGGTGGGAATAACATTTGATCGAATACCCCTATTTGTTTGATCAGTGGGAATTACAGCTTTATTATTACTTTTATCTTTACCTGTATTAGCTGGAG
KT306050.1	Leistus nokoensis	isolate Ln061-01H cytochrome c oxidase subunit I (COI) gene partial cds mitochondrial	TAGTTCCATTAATGCTAGGAGCCCCTGATATAGCATTTCCTCGAATAAATAATATAAGTTTTTGATTATTACCCCCGTCTCTTACATTATTACTCATGAGCAGAATAGTTGAAAATGGTGCTGGAACCGGATGAACTGTTTACCCCCCTCTCTCATCTAGAATTGCTCATAGAGGAGCTTCAGTTGATTTGGCTATTTTTAGCCTTCATTTAGCAGGAGTATCTTCAATTCTTGGTGCTGTAAACTTTATTACTACAATTATTAATATACGATCGGTGGGAATAACATTTGATCGAATACCCCTATTTGTTTGATCAGTGGGAATTACAGCTTTATTATTACTTTTATCTTTACCTGTATTAGCTGGAG
KT306058.1	Leistus nokoensis	isolate Ln185-02H cytochrome c oxidase subunit I (COI) gene partial cds mitochondrial	TAGTTCCATTAATGCTAGGAGCCCCTGATATAGCATTTCCTCGAATAAATAATATAAGTTTTTGATTATTACCCCCGTCTCTTACATTATTACTCATGAGCAGAATAGTTGAAAATGGTGCTGGAACCGGATGAACTGTTTACCCCCCTCTCTCATCTAGAATTGCTCATAGAGGAGCTTCAGTTGATTTGGCTATTTTTAGCCTTCATTTAGCAGGAGTATCTTCAATTCTTGGTGCTGTAAACTTTATTACTACAATTATTAATATACGATCAGTGGGAATAACATTTGATCGAATACCCCTATTTGTTTGATCAGTGGGAATTACAGCTTTATTATTACTTTTATCTTTACCTGTATTAGCTGGAG
KT306037.1	Leistus nokoensis	isolate Ln001-01X cytochrome c oxidase subunit I (COI) gene partial cds mitochondrial	TAGTTCCATTAATGCTAGGAGCCCCTGATATAGCATTTCCTCGAATAAATAATATAAGTTTTTGATTATTACCCCCGTCTCTTACATTATTACTCATGAGCAGAATAGTTGAAAATGGTGCTGGAACCGGATGAACTGTTTACCCCCCTCTCTCATCTAGAATTGCTCATAGAGGAGCTTCAGTTGATTTGGCTATTTTTAGCCTTCATTTAGCAGGAGTATCTTCAATTCTTGGTGCTGTAAACTTTATTACTACAATTATTAATATACGATCGGTGGGAATAACATTTGATCGAATACCCCTATTTGTTTGATCAGTTGGAATTACAGCTTTATTATTACTTTTATCTTTACCTGTATTAGCTGGAG
KT306042.1	Leistus nokoensis	isolate Ln109-01X cytochrome c oxidase subunit I (COI) gene partial cds mitochondrial	TAGTTCCATTAATGCTAGGAGCCCCTGATATAGCATTTCCTCGAATAAATAATATAAGTTTTTGATTATTACCCCCGTCTCTTACATTATTACTCATGAGCAGAATAGTTGAAAATGGTGCTGGAACCGGATGAACTGTTTACCCCCCTCTCTCATCTAGAATTGCTCATAGAGGAGCTTCAGTTGATTTGGCTATTTTTAGCCTTCATTTAGCAGGAGTATCTTCAATTCTTGGTGCTGTAAACTTTATTACTACAATTATTAATATGCGATCGGTGGGAATAACATTTGATCGAATACCCCTATTTGTTTGATCAGTTGGAATTACAGCTTTATTATTACTTTTATCTTTACCTGTATTAGCTGGAG
KT306047.1	Leistus nokoensis	isolate Ln122-05X cytochrome c oxidase subunit I (COI) gene partial cds mitochondrial	TAGTTCCATTAATGCTAGGAGCCCCTGATATAGCATTTCCTCGAATAAATAATATAAGTTTTTGATTATTACCCCCGTCTCTTACATTATTACTCATGAGCAGAATAGTTGAAAATGGTGCTGGAACCGGATGAACTGTTTACCCCCCTCTCTCATCTAGAATTGCTCATAGAGGAGCTTCAGTTGATTTGGCTATTTTTAGCCTTCATTTAGCAGGAGTATCTTCAATTCTTGGTGCTGTAAACTTTATTACTACAATTATTAATATACGATCGGTGGGAATAACATTTGATCGAATACCCCTATTTGTTTGATCAGTTGGAATTACAGCTTTATTATTACTTTTATCTTTACCTGTATTAGCTGGAG
KT306045.1	Leistus nokoensis	isolate Ln122-03X cytochrome c oxidase subunit I (COI) gene partial cds mitochondrial	TAGTTCCATTAATGCTAGGAGCCCCTGATATAGCATTTCCTCGAATAAATAATATAAGTTTTTGATTATTACCCCCGTCTCTTACATTATTACTCATGAGCAGAATAGTTGAAAATGGTGCTGGAACCGGATGAACTGTTTACCCCCCTCTCTCATCTAGAATTGCTCATAGAGGAGCTTCAGTTGATTTGGCTATTTTTAGCCTTCATTTAGCAGGAGTATCTTCAATTCTTGGTGCTGTAAACTTTATTACTACAATTATTAATATACGATCGGTGGGAATAACATTTGATCGAATACCCCTATTTGTTTGATCAGTTGGAATTACAGCTTTATTATTACTTTTATCTTTACCTGTATTAGCTGGAG
KT306120.1	Nebria niitakana	isolate Nn049-01X cytochrome c oxidase subunit I (COI) gene partial cds mitochondrial	TGGTGCCTTTAATATTAGGAGCCCCTGACATAGCTTTCCCTCGAATAAATAATATAAGATTTTGATTATTACCCCCTTCTTTAACTCTTTTATTAATAAGATCAATAGTAGAAAGAGGGGCTGGGACAGGTTGAACAGTTTACCCTCCACTATCTTCAGTAATTGCTCATAGAGGAGCCTCAGTGGATTTAGCTATTTTTAGCCTACATTTAGCAGGAGTATCTTCTATTTTAGGAGCAGTTAATTTTATTACTACAATTATTAATATACGATCAATAGGAATAACATTAGACCGAACTCCTCTTTTTGTATGATCTGTGGGAATTACAGCATTACTTTTACTTTTATCTTTACCAGTTTTAGCCGGAG
KT306123.1	Nebria niitakana	isolate Nn143-03X cytochrome c oxidase subunit I (COI) gene partial cds mitochondrial	TGGTGCCTTTAATATTAGGAGCCCCTGACATAGCTTTCCCTCGAATAAATAATATAAGATTTTGATTATTACCCCCTTCTTTAACTCTTTTATTAATAAGATCAATAGTAGAAAGAGGGGCTGGGACAGGTTGAACAGTTTACCCTCCACTATCTTCAGTAATTGCTCATAGAGGAGCCTCAGTGGATTTAGCTATTTTTAGCCTACATTTAGCAGGAGTATCTTCTATTTTAGGAGCAGTTAATTTTATTACTACAATTATTAATATACGATCAATAGGAATAACATTAGACCGAACTCCTCTTTTTGTATGATCTGTGGGAATTACAGCATTACTTTTACTTTTATCTTTACCAGTTTTAGCCGGAG
KT306122.1	Nebria niitakana	isolate Nn143-02X cytochrome c oxidase subunit I (COI) gene partial cds mitochondrial	TGGTGCCTTTAATATTAGGAGCCCCTGACATAGCTTTCCCTCGAATAAATAATATAAGATTTTGATTATTACCCCCTTCTTTAACTCTTTTATTAATAAGATCAATAGTAGAAAGAGGGGCTGGGACAGGTTGAACAGTTTACCCTCCACTATCTTCAGTAATTGCTCATAGAGGAGCCTCAGTGGATTTAGCTATTTTTAGCCTACATTTAGCAGGAGTATCTTCTATTTTAGGAGCAGTTAATTTTATTACTACAATTATTAATATACGATCAATAGGAATAACATTAGACCGAACTCCTCTTTTTGTATGATCTGTGGGAATTACAGCATTACTTTTACTTTTATCTTTACCAGTTTTAGCCGGAG
KT306119.1	Nebria niitakana	isolate Nn042-03X cytochrome c oxidase subunit I (COI) gene partial cds mitochondrial	TGGTGCCTTTAATATTAGGAGCCCCTGACATAGCTTTCCCTCGAATAAATAATATAAGATTTTGATTATTACCCCCTTCTTTAACTCTTTTATTAATAAGATCAATAGTAGAAAGAGGGGCTGGGACAGGTTGAACAGTTTACCCTCCACTATCTTCAGTAATTGCTCATAGAGGAGCCTCAGTGGATTTAGCTATTTTTAGCCTACATTTAGCAGGAGTATCTTCTATTTTAGGAGCAGTTAATTTTATTACTACAATTATTAATATACGATCAATAGGAATAACATTAGACCGAACTCCTCTTTTTGTATGATCTGTGGGAATTACAGCATTACTTTTACTTTTATCTTTACCAGTTTTAGCCGGAG
KT306125.1	Nebria niitakana	isolate Nn143-05X cytochrome c oxidase subunit I (COI) gene partial cds mitochondrial	TGGTGCCTTTAATATTAGGAGCCCCTGACATAGCTTTCCCTCGAATAAATAATATAAGATTTTGATTATTACCCCCTTCTTTAACTCTTTTATTAATAAGATCAATAGTAGAAAGAGGGGCTGGGACAGGTTGAACAGTTTACCCTCCACTATCTTCAGTAATTGCTCATAGAGGAGCCTCAGTGGATTTAGCTATTTTTAGCCTACATTTAGCAGGAGTATCTTCTATTTTAGGAGCAGTTAATTTTATTACTACAATTATTAATATACGATCAATAGGAATAACATTAGACCGAACTCCTCTTTTTGTATGATCTGTGGGAATTACAGCATTACTTTTACTTTTATCTTTACCAGTTTTAGCAGGAG
KT306121.1	Nebria niitakana	isolate Nn143-01X cytochrome c oxidase subunit I (COI) gene partial cds mitochondrial	TGGTGCCTTTAATATTAGGAGCCCCTGACATAGCTTTCCCTCGAATAAATAATATAAGATTTTGATTATTACCCCCTTCTTTAACTCTTTTATTAATAAGATCAATAGTAGAAAGAGGGGCTGGGACAGGTTGAACAGTTTACCCTCCACTATCTTCAGTAATTGCTCATAGAGGAGCCTCAGTGGATTTAGCTATTTTTAGCCTACATTTAGCAGGAGTATCTTCTATTTTAGGAGCAGTTAATTTTATTACTACAATTATTAATATACGATCAATAGGAATAACATTAGACCGAACTCCTCTTTTTGTATGATCTGTGGGAATTACAGCATTACTTTTACTTTTATCTTTACCAGTTTTAGCAGGAG
KT306118.1	Nebria niitakana	isolate Nn042-01X cytochrome c oxidase subunit I (COI) gene partial cds mitochondrial	TGGTGCCTTTAATATTAGGAGCCCCTGACATAGCTTTCCCTCGAATAAATAATATAAGATTTTGATTATTACCCCCTTCTTTAACTCTTTTATTAATAAGATCAATAGTAGAAAGAGGGGCTGGGACAGGTTGAACAGTTTACCCTCCACTATCTTCAGTAATTGCTCATAGAGGAGCCTCAGTGGATTTAGCTATTTTTAGCCTACATTTAGCAGGAGTATCTTCTATTTTAGGAGCAGTTAATTTTATTACTACAATTATTAATATACGATCAATAGGAATAACATTAGACCGAACTCCTCTTTTTGTATGATCTGTGGGAATTACAGCATTACTTTTACTTTTATCTTTACCAGTTTTAGCAGGAG
KT306124.1	Nebria niitakana	isolate Nn143-04X cytochrome c oxidase subunit I (COI) gene partial cds mitochondrial	TGGTGCCTTTAATATTAGGAGCCCCTGACATAGCTTTCCCTCGAATAAATAATATAAGATTTTGATTATTACCTCCTTCTTTAACTCTTTTATTAATAAGATCAATAGTAGAAAGAGGGGCTGGGACAGGTTGAACAGTTTACCCTCCACTATCTTCAGTAATTGCTCATAGAGGAGCCTCAGTGGATTTAGCTATTTTTAGCCTACATTTAGCAGGAGTATCTTCTATTTTAGGAGCAGTTAATTTTATTACTACAATTATTAATATACGATCAATAGGAATAACATTAGACCGAACTCCTCTTTTTGTATGATCTGTGGGAATTACAGCATTACTTTTACTTTTATCTTTACCAGTTTTAGCAGGAG
KT306132.1	Nebria niitakana	isolate Nn167-07N cytochrome c oxidase subunit I (COI) gene partial cds mitochondrial	TAGTACCTTTAATATTAGGAGCTCCTGATATAGCTTTCCCTCGAATAAATAACATAAGATTTTGGTTATTACCCCCTTCTTTAACTCTTTTATTGATAAGATCAATAGTAGAAAGAGGGGCTGGGACAGGTTGAACAGTTTATCCCCCATTATCTTCAGTAATTGCTCATAGAGGAGCTTCAGTAGATTTAGCTATTTTTAGTCTACATTTAGCAGGGGTATCTTCTATTTTAGGAGCAGTTAATTTTATTACTACAATTATTAACATGCGATCAATAGGAATAACGTTAGATCGAACTCCTCTTTTTGTATGATCTGTAGGTATTACAGCATTACTTTTACTTTTATCTTTACCTGTTTTAGCTGGAG
KT306127.1	Nebria niitakana	isolate Nn167-02N cytochrome c oxidase subunit I (COI) gene partial cds mitochondrial	TAGTACCTTTAATATTAGGAGCTCCTGATATAGCTTTCCCTCGAATAAATAACATAAGATTTTGGTTATTACCCCCTTCTTTAACTCTTTTATTAATAAGATCAATAGTAGAAAGAGGGGCTGGAACAGGTTGAACAGTTTATCCCCCATTATCTTCAGTAATTGCTCATAGAGGAGCTTCAGTAGATTTAGCTATTTTTAGCCTACATTTAGCAGGGGTATCTTCTATTTTAGGAGCAGTTAATTTTATTACTACAATTATTAACATGCGATCAATAGGAATAACGTTAGATCGAACTCCTCTTTTTGTATGATCTGTAGGTATTACAGCATTACTTTTACTTTTATCTTTACCTGTTTTAGCTGGAG
KT306131.1	Nebria niitakana	isolate Nn167-06N cytochrome c oxidase subunit I (COI) gene partial cds mitochondrial	TAGTACCTTTAATATTAGGAGCTCCTGATATAGCTTTCCCTCGAATAAATAACATAAGATTTTGGTTATTACCCCCTTCTTTAACTCTTTTATTAATAAGATCAATAGTAGAAAGAGGGGCTGGAACAGGTTGAACAGTTTATCCCCCATTATCTTCAGTAATTGCTCATAGAGGAGCTTCAGTAGATTTAGCTATTTTTAGCCTACATTTAGCAGGGGTATCTTCTATTTTAGGAGCAGTTAATTTTATTACTACAATTATTAACATGCGATCAATAGGAATAACGTTAGATCGAACTCCTCTTTTTGTATGATCTGTAGGTATTACAGCATTACTTTTACTTTTATCTTTACCTGTTTTAGCTGGAG
KT306136.1	Nebria niitakana	isolate Nn167-12N cytochrome c oxidase subunit I (COI) gene partial cds mitochondrial	TAGTACCTTTAATATTAGGAGCTCCTGATATAGCTTTCCCTCGAATAAATAACATAAGATTTTGGTTATTACCCCCTTCTTTAACTCTTTTATTAATAAGATCAATAGTAGAAAGAGGGGCTGGAACAGGTTGAACAGTTTATCCCCCATTATCTTCAGTAATTGCTCATAGAGGAGCTTCAGTAGATTTAGCTATTTTTAGTCTACATTTAGCAGGAGTATCTTCTATTTTAGGAGCAGTTAATTTTATTACTACAATTATTAACATGCGATCAATAGGAATAACGTTAGATCGAACTCCTCTTTTTGTATGATCTGTAGGTATTACAGCATTACTTTTACTTTTATCTTTACCTGTTTTAGCTGGAG
KT306129.1	Nebria niitakana	isolate Nn167-04N cytochrome c oxidase subunit I (COI) gene partial cds mitochondrial	TAGTACCTTTAATATTAGGAGCTCCTGATATAGCTTTCCCTCGAATAAATAACATAAGATTTTGGTTATTACCCCCTTCTTTAACTCTTTTATTAATAAGATCAATAGTAGAAAGAGGGGCTGGAACAGGTTGAACAGTTTATCCCCCATTATCTTCAGTAATTGCTCATAGAGGAGCTTCAGTAGATTTAGCTATTTTTAGTCTACATTTAGCAGGGGTATCTTCTATTTTAGGAGCAGTTAATTTTATTACTACAATTATTAACATGCGATCAATAGGAATAACGTTAGATCGAACTCCTCTTTTTGTATGATCTGTAGGTATTACAGCATTACTTTTACTTTTATCTTTACCTGTTTTAGCTGGAG
KT306130.1	Nebria niitakana	isolate Nn167-05N cytochrome c oxidase subunit I (COI) gene partial cds mitochondrial	TAGTACCTTTAATATTAGGAGCTCCTGATATAGCTTTCCCTCGAATAAATAACATAAGATTTTGATTATTACCCCCTTCTTTAACTCTTTTATTAATAAGATCAATAGTAGAAAGAGGGGCTGGAACAGGTTGAACAGTTTATCCCCCATTATCTTCAGTAATTGCTCATAGAGGAGCTTCAGTAGATTTAGCTATTTTTAGACTACATTTAGCAGGTGTATCTTCTATTTTAGGAGCAGTTAATTTTATTACTACAATTATTAACATGCGATCAATAGGAATAACGTTAGATCGAACTCCTCTTTTTGTATGATCTGTGGGTATTACAGCATTACTTTTACTTTTATCTTTACCTGTTTTAGCCGGAG
KT306138.1	Nebria niitakana	isolate Nn167-14N cytochrome c oxidase subunit I (COI) gene partial cds mitochondrial	TAGTACCTTTAATATTAGGAGCTCCTGATATAGCTTTCCCTCGAATAAATAACATAAGATTTTGGTTATTACCCCCTTCTTTAACTCTTTTATTAATAAGGTCAATAGTAGAAAGAGGGGCTGGAACAGGTTGAACAGTTTATCCCCCATTATCTTCAGTAATTGCTCATAGAGGAGCTTCAGTAGATTTAGCTATTTTTAGCCTACATTTAGCAGGAGTATCTTCTATTTTAGGAGCAGTTAATTTTATTACTACAATTATTAACATGCGATCAATAGGAATAACGTTAGATCGAACTCCTCTTTTTGTATGATCTGTGGGTATTACAGCATTACTTTTACTTTTATCTTTACCTGTTTTAGCTGGAG
KT306139.1	Nebria niitakana	isolate Nn167-15N cytochrome c oxidase subunit I (COI) gene partial cds mitochondrial	TAGTACCTTTAATATTAGGAGCTCCTGATATAGCTTTCCCTCGAATAAATAACATAAGATTTTGGTTATTACCCCCTTCTTTAACTCTTTTATTAATAAGGTCAATAGTAGAAAGAGGGGCTGGAACAGGTTGAACAGTTTATCCCCCATTATCTTCAGTAATTGCTCATAGAGGAGCTTCAGTAGATTTAGCTATTTTTAGCCTACATTTAGCAGGAGTATCTTCTATTTTAGGAGCAGTTAATTTTATTACTACAATTATTAACATGCGATCAATAGGAATAACGTTAGATCGAACTCCTCTTTTTGTATGATCTGTGGGTATTACAGCATTACTTTTACTTTTATCTTTACCTGTTTTAGCTGGAG
KT306126.1	Nebria niitakana	isolate Nn167-01N cytochrome c oxidase subunit I (COI) gene partial cds mitochondrial	TAGTACCTTTAATATTAGGAGCTCCTGATATAGCTTTCCCTCGAATAAATAACATAAGATTTTGGTTATTACCCCCTTCTTTAACTCTTTTATTAATAAGGTCAATAGTAGAAAGAGGGGCTGGAACAGGTTGAACAGTTTATCCCCCATTATCTTCAGTAATTGCTCATAGAGGAGCTTCAGTAGATTTAGCTATTTTTAGCCTACATTTAGCAGGAGTATCTTCTATTTTAGGAGCAGTTAATTTTATTACTACAATTATTAACATGCGATCAATAGGAATAACGTTAGATCGAACTCCTCTTTTTGTATGATCTGTGGGTATTACAGCATTACTTTTACTTTTATCTTTACCTGTTTTAGCTGGAG
KT306133.1	Nebria niitakana	isolate Nn167-09N cytochrome c oxidase subunit I (COI) gene partial cds mitochondrial	TAGTACCTTTAATATTAGGAGCTCCTGATATAGCTTTCCCTCGAATAAATAACATAAGATTTTGGTTATTACCCCCTTCTTTAACTCTTTTATTAATAAGGTCAATAGTAGAAAGAGGGGCTGGAACAGGTTGAACAGTTTATCCCCCATTATCTTCAGTAATTGCTCATAGAGGAGCTTCAGTAGATTTAGCTATTTTTAGCCTACATTTAGCAGGAGTATCTTCTATTTTAGGAGCAGTTAATTTTATTACTACAATTATTAACATGCGATCAATAGGAATAACGTTAGATCGAACTCCTCTTTTTGTATGATCTGTGGGTATTACAGCATTACTTTTACTTTTATCTTTACCTGTTTTAGCTGGAG
KT306128.1	Nebria niitakana	isolate Nn167-03N cytochrome c oxidase subunit I (COI) gene partial cds mitochondrial	TAGTACCTTTAATATTAGGAGCTCCTGATATAGCTTTCCCTCGAATAAATAACATAAGATTTTGATTATTACCCCCTTCTTTAACTCTTTTATTAATAAGATCAATAGTAGAAAGAGGGGCTGGAACAGGTTGAACAGTTTATCCCCCATTATCTTCAGTAATTGCTCATAGAGGAGCTTCAGTAGATTTAGCTATTTTTAGACTACATTTAGCAGGAGTATCTTCTATTTTAGGAGCAGTTAATTTTATTACTACAATTATTAACATGCGATCAATAGGAATAACGTTAGATCGAACTCCTCTTTTTGTATGATCTGTGGGTATTACAGCATTACTTTTACTTTTATCTTTACCTGTTTTAGCTGGAG
KT306137.1	Nebria niitakana	isolate Nn167-13N cytochrome c oxidase subunit I (COI) gene partial cds mitochondrial	TAGTACCTTTAATATTAGGAGCTCCTGATATAGCTTTCCCTCGAATAAATAACATAAGATTTTGATTATTACCCCCTTCTTTAACTCTTTTATTAATAAGATCAATAGTAGAAAGAGGGGCTGGAACAGGTTGAACAGTTTATCCCCCATTATCTTCAGTAATTGCTCATAGAGGAGCTTCAGTAGATTTAGCTATTTTTAGTCTACATTTAGCAGGAGTATCTTCTATTTTAGGAGCAGTTAATTTTATTACTACAATTATTAACATGCGATCAATAGGAATAACGTTAGATCGAACTCCTCTTTTTGTATGATCTGTGGGTATTACAGCATTACTTTTACTTTTATCTTTACCTGTTTTAGCTGGAG
KT306135.1	Nebria niitakana	isolate Nn167-11N cytochrome c oxidase subunit I (COI) gene partial cds mitochondrial	TAGTACCTTTAATATTAGGAGCTCCTGATATAGCTTTCCCTCGAATAAATAACATAAGATTTTGATTATTACCCCCTTCTTTAACTCTTTTATTAATAAGATCAATAGTAGAAAGAGGGGCTGGAACAGGTTGAACAGTTTATCCCCCATTATCTTCAGTAATTGCTCATAGAGGAGCTTCAGTAGATTTAGCTATTTTTAGTCTACATTTAGCAGGAGTATCTTCTATTTTAGGAGCAGTTAATTTTATTACTACAATTATTAACATGCGATCAATAGGAATAACGTTAGATCGAACTCCTCTTTTTGTATGATCTGTGGGTATTACAGCATTACTTTTACTTTTATCTTTACCTGTTTTAGCTGGAG
KT306134.1	Nebria niitakana	isolate Nn167-10N cytochrome c oxidase subunit I (COI) gene partial cds mitochondrial	TAGTACCTTTAATATTAGGAGCTCCTGATATAGCTTTCCCTCGAATAAATAACATAAGATTTTGGTTATTACCCCCTTCTTTAACTCTTTTATTAATAAGATCAATAGTAGAAAGAGGGGCTGGAACAGGTTGAACAGTTTATCCCCCATTATCTTCAGTAATTGCTCATAGAGGAGCTTCAGTAGATTTAGCTATTTTTAGCCTACATTTAGCAGGAGTATCTTCTATTTTAGGAGCAGTTAATTTTATTACTACAATTATTAACATGCGATCAATAGGAATAACGTTAGATCGAACTCCTCTTTTTGTATGATCTGTGGGTATTACAGCATTACTTTTACTTTTATCTTTACCTGTTTTAGCTGGAG
KT306169.1	Nebria uenoiana	isolate Nu221-03G cytochrome c oxidase subunit I (COI) gene partial cds mitochondrial	TAGTTCCTTTAATGTTAGGAGCTCCTGATATAGCTTTCCCTCGAATGAATAATATAAGATTTTGACTATTGCCCCCATCTTTAACTCTTTTATTAATAAGATCTATAGTAGAAAATGGTGCAGGTACAGGTTGAACAGTATACCCTCCTCTATCCTCAGGGATTGCTCATAGAGGGGCTTCTGTAGATTTAGCTATTTTTAGTCTACATTTAGCTGGAATTTCTTCAATTCTAGGGGCTGTAAATTTTATCACAACAATTATTAATATACGATCAATTGGTATAACTTTTGATCGAATACCACTTTTTGTGTGATCTGTTGGTATTACAGCATTACTATTACTTTTATCTTTACCTGTTTTAGCTGGTG
KT306172.1	Nebria uenoiana	isolate Nu221-06G cytochrome c oxidase subunit I (COI) gene partial cds mitochondrial	TAGTTCCTTTAATGTTAGGAGCTCCTGATATAGCTTTCCCTCGAATGAATAATATAAGATTTTGACTATTGCCCCCATCTTTAACTCTTTTATTAATAAGATCTATAGTAGAAAATGGTGCAGGTACAGGTTGAACAGTATACCCTCCTCTATCCTCAGGGATTGCTCATAGAGGGGCTTCTGTAGATTTAGCTATTTTTAGTCTACATTTAGCTGGAATTTCTTCAATTCTAGGAGCTGTAAATTTTATCACAACAATTATTAATATACGATCAATTGGTATAACTTTTGATCGAATACCACTTTTTGTGTGATCTGTTGGTATTACAGCATTACTATTACTTTTATCTTTACCTGTTTTAGCAGGTG
KT306168.1	Nebria uenoiana	isolate Nu221-02G cytochrome c oxidase subunit I (COI) gene partial cds mitochondrial	TAGTTCCTTTAATGTTAGGAGCTCCTGATATAGCTTTCCCTCGAATGAATAATATAAGATTTTGACTATTGCCCCCATCTTTAACTCTTTTATTAATAAGATCTATAGTAGAAAATGGTGCAGGTACAGGTTGAACAGTATACCCTCCTCTATCCTCAGGGATTGCTCATAGAGGGGCTTCTGTAGATTTAGCTATTTTTAGTCTACATTTAGCTGGAATTTCTTCAATTCTAGGAGCTGTAAATTTTATCACAACAATTATTAATATACGATCAATTGGTATAACTTTTGATCGAATACCACTTTTTGTGTGATCTGTTGGTATTACAGCATTACTATTACTTTTATCTTTACCTGTTTTAGCAGGTG
KT306167.1	Nebria uenoiana	isolate Nu221-01G cytochrome c oxidase subunit I (COI) gene partial cds mitochondrial	TAGTTCCTTTAATGTTAGGAGCTCCTGATATAGCTTTCCCTCGAATGAATAATATAAGATTTTGACTATTGCCCCCATCTTTAACTCTTTTATTAATAAGATCTATAGTAGAAAATGGTGCAGGTACAGGTTGAACAGTATACCCTCCTCTATCCTCAGGGATTGCTCATAGAGGGGCTTCTGTAGATTTAGCTATTTTTAGTCTACATTTAGCTGGAATTTCTTCAATTCTAGGAGCTGTAAATTTTATCACAACAATTATTAATATACGATCAATTGGTATAACTTTTGATCGAATACCACTTTTTGTGTGATCTGTTGGTATTACAGCATTACTATTACTTTTATCTTTACCTGTTTTAGCAGGTG
KT306163.1	Nebria uenoiana	isolate Nu152-07H cytochrome c oxidase subunit I (COI) gene partial cds mitochondrial	TAGTTCCTTTAATGTTAGGAGCTCCTGATATAGCTTTCCCTCGAATGAATAATATAAGATTTTGACTATTGCCCCCATCTTTAACTCTTTTATTAATAAGATCTATAGTAGAAAATGGTGCAGGTACAGGTTGAACAGTATACCCTCCTCTATCCTCAGGGATTGCTCATAGAGGGGCTTCTGTAGATTTAGCTATTTTTAGTCTACATTTAGCTGGAATTTCTTCAATTCTAGGAGCTGTAAATTTTATCACAACAATTATTAATATACGATCAATTGGTATAACTTTTGATCGAATACCACTTTTTGTGTGATCTGTTGGTATTACAGCATTACTATTACTTTTATCTTTACCTGTTTTAGCAGGTG
KT306162.1	Nebria uenoiana	isolate Nu152-06H cytochrome c oxidase subunit I (COI) gene partial cds mitochondrial	TAGTTCCTTTAATGTTAGGAGCTCCTGATATAGCTTTCCCTCGAATGAATAATATAAGATTTTGACTATTGCCCCCATCTTTAACTCTTTTATTAATAAGATCTATAGTAGAAAATGGTGCAGGTACAGGTTGAACAGTATACCCTCCTCTATCCTCAGGGATTGCTCATAGAGGGGCTTCTGTAGATTTAGCTATTTTTAGTCTACATTTAGCTGGAATTTCTTCAATTCTAGGAGCTGTAAATTTTATCACAACAATTATTAATATACGATCAATTGGTATAACTTTTGATCGAATACCACTTTTTGTGTGATCTGTTGGTATTACAGCATTACTATTACTTTTATCTTTACCTGTTTTAGCAGGTG
KT306158.1	Nebria uenoiana	isolate Nu152-02H cytochrome c oxidase subunit I (COI) gene partial cds mitochondrial	TAGTTCCTTTAATGTTAGGAGCTCCTGATATAGCTTTCCCTCGAATGAATAATATAAGATTTTGACTATTGCCCCCATCTTTAACTCTTTTATTAATAAGATCTATAGTAGAAAATGGTGCAGGTACAGGTTGAACAGTATACCCTCCTCTATCCTCAGGGATTGCTCATAGAGGGGCTTCTGTAGATTTAGCTATTTTTAGTCTACATTTAGCTGGAATTTCTTCAATTCTAGGAGCTGTAAATTTTATCACAACAATTATTAATATACGATCAATTGGTATAACTTTTGATCGAATACCACTTTTTGTGTGATCTGTTGGTATTACAGCATTACTATTACTTTTATCTTTACCTGTTTTAGCAGGTG
KT306157.1	Nebria uenoiana	isolate Nu152-01H cytochrome c oxidase subunit I (COI) gene partial cds mitochondrial	TAGTTCCTTTAATGTTAGGAGCTCCTGATATAGCTTTCCCTCGAATGAATAATATAAGATTTTGACTATTGCCCCCATCTTTAACTCTTTTATTAATAAGATCTATAGTAGAAAATGGTGCAGGTACAGGTTGAACAGTATACCCTCCTCTATCCTCAGGGATTGCTCATAGAGGGGCTTCTGTAGATTTAGCTATTTTTAGTCTACATTTAGCTGGAATTTCTTCAATTCTAGGAGCTGTAAATTTTATCACAACAATTATTAATATACGATCAATTGGTATAACTTTTGATCGAATACCACTTTTTGTGTGATCTGTTGGTATTACAGCATTACTATTACTTTTATCTTTACCTGTTTTAGCAGGTG
KT306146.1	Nebria uenoiana	isolate Nu170-02N cytochrome c oxidase subunit I (COI) gene partial cds mitochondrial	TAGTTCCTTTAATGTTAGGAGCTCCTGATATAGCTTTCCCTCGAATGAATAATATAAGATTTTGACTATTGCCCCCATCTTTAACTCTTTTATTAATAAGATCTATAGTAGAAAATGGTGCAGGTACAGGTTGAACAGTATACCCTCCTCTATCCTCAGGGATTGCTCATAGAGGGGCTTCTGTAGATTTAGCTATTTTTAGTCTACATTTAGCTGGAATTTCTTCAATTCTAGGAGCTGTAAATTTTATCACAACAATTATTAATATACGATCAATTGGTATAACTTTTGATCGAATACCACTTTTTGTGTGATCTGTTGGTATTACAGCATTACTATTACTTTTATCTTTACCTGTTTTAGCAGGTG
KT306165.1	Nebria uenoiana	isolate Nu195-02H cytochrome c oxidase subunit I (COI) gene partial cds mitochondrial	TAGTTCCTTTAATGTTAGGAGCTCCTGATATAGCTTTCCCTCGAATGAATAATATAAGATTTTGACTATTACCCCCATCTTTAACTCTTTTATTAATAAGATCTATAGTAGAAAATGGTGCAGGTACAGGTTGAACAGTATACCCTCCTCTATCCTCAGGGATTGCTCATAGAGGGGCTTCTGTAGATTTAGCTATTTTTAGTCTACATTTAGCTGGAATTTCTTCAATTCTAGGAGCTGTAAATTTTATCACAACAATTATTAATATACGATCAATTGGTATAACTTTTGATCGAATACCACTTTTTGTGTGATCTGTTGGTATTACAGCATTACTATTACTTTTATCTTTACCTGTTTTAGCAGGTG
KT306156.1	Nebria uenoiana	isolate Nu135-02H cytochrome c oxidase subunit I (COI) gene partial cds mitochondrial	TAGTTCCTTTAATGTTAGGAGCTCCTGATATAGCTTTCCCTCGAATGAATAATATAAGATTTTGACTATTACCCCCATCTTTAACTCTTTTATTAATAAGATCTATAGTAGAAAATGGTGCAGGTACAGGTTGAACAGTATACCCTCCTCTATCCTCAGGGATTGCTCATAGAGGGGCTTCTGTAGATTTAGCTATTTTTAGTCTACATTTAGCTGGAATTTCTTCAATTCTAGGAGCTGTAAATTTTATCACAACAATTATTAATATACGATCAATTGGTATAACTTTTGATCGAATACCACTTTTTGTGTGATCTGTTGGTATTACAGCATTACTATTACTTTTATCTTTACCTGTTTTAGCAGGTG
KT306155.1	Nebria uenoiana	isolate Nu135-01H cytochrome c oxidase subunit I (COI) gene partial cds mitochondrial	TAGTTCCTTTAATGTTAGGAGCTCCTGATATAGCTTTCCCTCGAATGAATAATATAAGATTTTGACTATTACCCCCATCTTTAACTCTTTTATTAATAAGATCTATAGTAGAAAATGGTGCAGGTACAGGTTGAACAGTATACCCTCCTCTATCCTCAGGGATTGCTCATAGAGGGGCTTCTGTAGATTTAGCTATTTTTAGTCTACATTTAGCTGGAATTTCTTCAATTCTAGGAGCTGTAAATTTTATCACAACAATTATTAATATACGATCAATTGGTATAACTTTTGATCGAATACCACTTTTTGTGTGATCTGTTGGTATTACAGCATTACTATTACTTTTATCTTTACCTGTTTTAGCAGGTG
KT306154.1	Nebria uenoiana	isolate Nu131-01H cytochrome c oxidase subunit I (COI) gene partial cds mitochondrial	TAGTTCCTTTAATGTTAGGAGCTCCTGATATAGCTTTCCCTCGAATGAATAATATAAGATTTTGACTATTACCCCCATCTTTAACTCTTTTATTAATAAGATCTATAGTAGAAAATGGTGCAGGTACAGGTTGAACAGTATACCCTCCTCTATCCTCAGGGATTGCTCATAGAGGGGCTTCTGTAGATTTAGCTATTTTTAGTCTACATTTAGCTGGAATTTCTTCAATTCTAGGAGCTGTAAATTTTATCACAACAATTATTAATATACGATCAATTGGTATAACTTTTGATCGAATACCACTTTTTGTGTGATCTGTTGGTATTACAGCATTACTATTACTTTTATCTTTACCTGTTTTAGCAGGTG
KT306182.1	Nebria uenoiana	isolate Nu242-08Y cytochrome c oxidase subunit I (COI) gene partial cds mitochondrial	TAGTTCCTTTAATGTTAGGAGCTCCTGATATAGCTTTCCCTCGAATGAATAATATAAGATTTTGACTATTGCCCCCATCTTTAACTCTTTTATTAATAAGATCTATAGTAGAAAATGGTGCAGGTACAGGTTGAACAGTATACCCTCCTCTATCCTCAGGGATTGCTCATAGAGGGGCTTCTGTAGATTTAGCTATTTTTAGTCTACATTTAGCTGGAATTTCTTCAATTCTAGGAGCTGTAAATTTTATCACAACAATTATTAATATACGATCAATTGGTATAACTTTTGATCGAATACCACTTTTTGTGTGATCTGTTGGTATTACAGCATTACTATTACTTTTATCTTTACCTGTTTTAGCTGGTG
KT306174.1	Nebria uenoiana	isolate Nu221-08G cytochrome c oxidase subunit I (COI) gene partial cds mitochondrial	TAGTTCCTTTAATGTTAGGAGCTCCTGATATAGCTTTCCCTCGAATGAATAATATAAGATTTTGACTATTGCCCCCATCTTTAACTCTTTTATTAATAAGATCTATAGTAGAAAATGGTGCAGGTACAGGTTGAACAGTATACCCTCCTCTATCCTCAGGGATTGCTCATAGAGGGGCTTCTGTAGATTTAGCTATTTTTAGTCTACATTTAGCTGGAATTTCTTCAATTCTAGGAGCTGTAAATTTTATCACAACAATTATTAATATACGATCAATTGGTATAACTTTTGATCGAATACCACTTTTTGTGTGATCTGTTGGTATTACAGCATTACTATTACTTTTATCTTTACCTGTTTTAGCTGGTG
KT306170.1	Nebria uenoiana	isolate Nu221-04G cytochrome c oxidase subunit I (COI) gene partial cds mitochondrial	TAGTTCCTTTAATGTTAGGAGCTCCTGATATAGCTTTCCCTCGAATGAATAATATAAGATTTTGACTATTGCCCCCATCTTTAACTCTTTTATTAATAAGATCTATAGTAGAAAATGGTGCAGGTACAGGTTGAACAGTATACCCTCCTCTATCCTCAGGGATTGCTCATAGAGGGGCTTCTGTAGATTTAGCTATTTTTAGTCTACATTTAGCTGGAATTTCTTCAATTCTAGGAGCTGTAAATTTTATCACAACAATTATTAATATACGATCAATTGGTATAACTTTTGATCGAATACCACTTTTTGTGTGATCTGTTGGTATTACAGCATTACTATTACTTTTATCTTTACCTGTTTTAGCTGGTG
KT306160.1	Nebria uenoiana	isolate Nu152-04H cytochrome c oxidase subunit I (COI) gene partial cds mitochondrial	TAGTTCCTTTAATGTTAGGAGCTCCTGATATAGCTTTCCCTCGAATGAATAATATAAGATTTTGACTATTGCCCCCATCTTTAACTCTTTTATTAATAAGATCTATAGTAGAAAATGGTGCAGGTACAGGTTGAACAGTATACCCTCCTCTATCCTCAGGGATTGCTCATAGAGGGGCTTCTGTAGATTTAGCTATTTTTAGTCTACATTTAGCTGGAATTTCTTCAATTCTAGGAGCTGTAAATTTTATCACAACAATTATTAATATACGATCAATTGGTATAACTTTTGATCGAATACCACTTTTTGTGTGATCTGTTGGTATTACAGCATTACTATTACTTTTATCTTTACCTGTTTTAGCTGGTG
KT306173.1	Nebria uenoiana	isolate Nu221-07G cytochrome c oxidase subunit I (COI) gene partial cds mitochondrial	TAGTTCCTTTAATGTTAGGAGCTCCTGATATAGCTTTCCCTCGAATGAATAATATAAGATTTTGACTATTGCCCCCATCTTTAACTCTTTTATTAATAAGATCTATAGTAGAAAATGGTGCAGGTACAGGTTGAACAGTATACCCTCCTCTATCCTCAGGGATTGCTCATAGAGGGGCTTCTGTAGATTTAGCTATTTTTAGTCTACATTTAGCTGGAATTTCTTCAATTCTAGGAGCTGTAAATTTTATCACAACAATTATTAATATACGATCAATTGGTATAACTTTTGATCGAATACCACTTTTTGTGTGATCTGTTGGTATTACAGCATTACTATTACTTTTATCTTTACCTGTTTTAGCTGGTG
KT306171.1	Nebria uenoiana	isolate Nu221-05G cytochrome c oxidase subunit I (COI) gene partial cds mitochondrial	TAGTTCCTTTAATGTTAGGAGCTCCTGATATAGCTTTCCCTCGAATGAATAATATAAGATTTTGACTATTGCCCCCATCTTTAACTCTTTTATTAATAAGATCTATAGTAGAAAATGGTGCAGGTACAGGTTGAACAGTATACCCTCCTCTATCCTCAGGGATTGCTCATAGAGGGGCTTCTGTAGATTTAGCTATTTTTAGTCTACATTTAGCTGGAATTTCTTCAATTCTAGGAGCTGTAAATTTTATCACAACAATTATTAATATACGATCAATTGGTATAACTTTTGATCGAATACCACTTTTTGTGTGATCTGTTGGTATTACAGCATTACTATTACTTTTATCTTTACCTGTTTTAGCTGGTG
KT306166.1	Nebria uenoiana	isolate Nu129-01G cytochrome c oxidase subunit I (COI) gene partial cds mitochondrial	TAGTTCCTTTAATGTTAGGAGCTCCTGATATAGCTTTCCCTCGAATGAATAATATAAGATTTTGACTATTGCCCCCATCTTTAACTCTTTTATTAATAAGATCTATAGTAGAAAATGGTGCAGGTACAGGTTGAACAGTATACCCTCCTCTATCCTCAGGGATTGCTCATAGAGGGGCTTCTGTAGATTTAGCTATTTTTAGTCTACATTTAGCTGGAATTTCTTCAATTCTAGGAGCTGTAAATTTTATCACAACAATTATTAATATACGATCAATTGGTATAACTTTTGATCGAATACCACTTTTTGTGTGATCTGTTGGTATTACAGCATTACTATTACTTTTATCTTTACCTGTTTTAGCTGGTG
KT306164.1	Nebria uenoiana	isolate Nu195-01H cytochrome c oxidase subunit I (COI) gene partial cds mitochondrial	TAGTTCCTTTAATGTTAGGAGCTCCTGATATAGCTTTCCCTCGAATGAATAATATAAGATTTTGACTATTGCCCCCATCTTTAACTCTTTTATTAATAAGATCTATAGTAGAAAATGGTGCAGGTACAGGTTGAACAGTATACCCTCCTCTATCCTCAGGGATTGCTCATAGAGGGGCTTCTGTAGATTTAGCTATTTTTAGTCTACATTTAGCTGGAATTTCTTCAATTCTAGGAGCTGTAAATTTTATCACAACAATTATTAATATACGATCAATTGGTATAACTTTTGATCGAATACCACTTTTTGTGTGATCTGTTGGTATTACAGCATTACTATTACTTTTATCTTTACCTGTTTTAGCTGGTG
KT306159.1	Nebria uenoiana	isolate Nu152-03H cytochrome c oxidase subunit I (COI) gene partial cds mitochondrial	TAGTTCCTTTAATGTTAGGAGCTCCTGATATAGCTTTCCCTCGAATGAATAATATAAGATTTTGACTATTGCCCCCATCTTTAACTCTTTTATTAATAAGATCTATAGTAGAAAATGGTGCAGGTACAGGTTGAACAGTATACCCTCCTCTATCCTCAGGGATTGCTCATAGAGGGGCTTCTGTAGATTTAGCTATTTTTAGTCTACATTTAGCTGGAATTTCTTCAATTCTAGGAGCTGTAAATTTTATCACAACAATTATTAATATACGATCAATTGGTATAACTTTTGATCGAATACCACTTTTTGTGTGATCTGTTGGTATTACAGCATTACTATTACTTTTATCTTTACCTGTTTTAGCTGGTG
KT306186.1	Nebria uenoiana	isolate Nu244-03T cytochrome c oxidase subunit I (COI) gene partial cds mitochondrial	TAGTTCCTTTAATGTTAGGAGCTCCTGATATAGCTTTCCCTCGAATGAATAATATAAGATTTTGACTATTGCCCCCATCTTTAACTCTTTTATTAATAAGATCTATAGTAGAAAATGGTGCAGGTACAGGTTGAACAGTATACCCTCCTCTATCCTCAGGGATTGCTCATAGAGGGGCTTCTGTAGATTTAGCTATTTTTAGTCTACATTTAGCTGGAATTTCTTCAATTCTAGGAGCTGTAAATTTTATCACAACAATTATTAATATACGATCAATTGGTATAACTTTTGATCGAATACCACTTTTTGTGTGATCTGTTGGTATTACAGCATTACTATTACTTTTATCTTTACCTGTTTTAGCTGGTG
KT306185.1	Nebria uenoiana	isolate Nu244-02T cytochrome c oxidase subunit I (COI) gene partial cds mitochondrial	TAGTTCCTTTAATGTTAGGAGCTCCTGATATAGCTTTCCCTCGAATGAATAATATAAGATTTTGACTATTGCCCCCATCTTTAACTCTTTTATTAATAAGATCTATAGTAGAAAATGGTGCAGGTACAGGTTGAACAGTATACCCTCCTCTATCCTCAGGGATTGCTCATAGAGGGGCTTCTGTAGATTTAGCTATTTTTAGTCTACATTTAGCTGGAATTTCTTCAATTCTAGGAGCTGTAAATTTTATCACAACAATTATTAATATACGATCAATTGGTATAACTTTTGATCGAATACCACTTTTTGTGTGATCTGTTGGTATTACAGCATTACTATTACTTTTATCTTTACCTGTTTTAGCTGGTG
KT306144.1	Nebria uenoiana	isolate Nu258-02X cytochrome c oxidase subunit I (COI) gene partial cds mitochondrial	TAGTTCCTTTAATGTTAGGAGCTCCTGATATAGCTTTCCCTCGAATGAATAATATAAGATTTTGACTATTGCCCCCATCTTTAACTCTTTTATTAATAAGATCTATAGTAGAAAATGGTGCAGGTACAGGTTGAACAGTATACCCTCCTCTATCCTCAGGGATTGCTCATAGAGGGGCTTCTGTAGATTTAGCTATTTTTAGTCTACATTTAGCTGGAATTTCTTCAATTCTAGGAGCTGTAAATTTTATCACAACAATTATTAATATACGATCAATTGGTATAACTTTTGATCGAATACCACTTTTTGTGTGATCTGTTGGTATTACAGCATTACTATTACTTTTATCTTTACCTGTTTTAGCTGGTG
KT306179.1	Nebria uenoiana	isolate Nu242-05Y cytochrome c oxidase subunit I (COI) gene partial cds mitochondrial	TAGTTCCTTTAATGTTAGGAGCTCCTGATATAGCTTTCCCTCGAATGAATAATATAAGATTTTGACTATTACCTCCATCTTTAACTCTTTTATTAATAAGATCTATAGTAGAAAATGGTGCAGGTACAGGTTGAACAGTATACCCTCCTCTATCCTCAGGGATTGCTCATAGAGGGGCTTCTGTAGATTTAGCTATTTTTAGTTTACATTTAGCTGGAATTTCTTCAATTCTAGGAGCTGTAAATTTTATCACAACAATTATTAATATACGATCAATTGGTATAACTTTTGATCGAATACCACTTTTTGTGTGATCTGTTGGTATTACAGCATTACTATTACTTTTATCTTTACCTGTTTTAGCTGGTG
KT306178.1	Nebria uenoiana	isolate Nu242-04Y cytochrome c oxidase subunit I (COI) gene partial cds mitochondrial	TAGTTCCTTTAATGTTAGGAGCTCCTGATATAGCTTTCCCTCGAATGAATAATATAAGATTTTGACTATTACCTCCATCTTTAACTCTTTTATTAATAAGATCTATAGTAGAAAATGGTGCAGGTACAGGTTGAACAGTATACCCTCCTCTATCCTCAGGGATTGCTCATAGAGGGGCTTCTGTAGATTTAGCTATTTTTAGTTTACATTTAGCTGGAATTTCTTCAATTCTAGGAGCTGTAAATTTTATCACAACAATTATTAATATACGATCAATTGGTATAACTTTTGATCGAATACCACTTTTTGTGTGATCTGTTGGTATTACAGCATTACTATTACTTTTATCTTTACCTGTTTTAGCTGGTG
KT306176.1	Nebria uenoiana	isolate Nu242-02Y cytochrome c oxidase subunit I (COI) gene partial cds mitochondrial	TAGTTCCTTTAATGCTAGGAGCTCCTGATATAGCTTTCCCTCGAATGAATAATATAAGATTTTGACTATTGCCCCCATCTTTAACTCTTTTATTAATAAGATCTATAGTAGAAAATGGTGCAGGTACAGGTTGAACAGTATACCCTCCTCTATCCTCAGGGATTGCTCATAGAGGGGCTTCTGTAGATTTAGCTATTTTTAGTCTACATTTAGCTGGAATTTCTTCAATTCTAGGAGCTGTAAATTTTATCACAACAATTATTAATATACGATCAATTGGTATAACTTTTGATCGAATACCACTTTTTGTATGATCTGTTGGTATTACAGCATTACTATTACTTTTATCTTTACCTGTTTTAGCTGGTG
KT306143.1	Nebria uenoiana	isolate Nu258-01X cytochrome c oxidase subunit I (COI) gene partial cds mitochondrial	TAGTTCCTTTAATGTTAGGAGCTCCTGATATAGCTTTCCCTCGAATGAATAATATAAGATTTTGACTATTGCCCCCATCTTTAACTCTTTTATTAATAAGATCTATAGTAGAAAATGGTGCAGGTACAGGTTGAACAGTATACCCTCCTCTATCCTCAGGGATTGCTCATAGAGGGGCTTCTGTAGATTTAGCTATTTTTAGTCTACATTTAGCTGGAATTTCTTCAATTCTAGGAGCTGTAAATTTTATCACAACAATTATTAATATACGATCAATTGGTATAACTTTTGATCGAATACCACTTTTTGTGTGATCTGTTGGTATTACAGCATTACTATTACTTTTATCTTTACCTGTTTTAGCTGGTG
KT306184.1	Nebria uenoiana	isolate Nu242-10Y cytochrome c oxidase subunit I (COI) gene partial cds mitochondrial	TAGTTCCTTTAATGTTAGGAGCTCCTGATATAGCTTTCCCTCGAATGAATAATATAAGATTTTGACTATTACCCCCATCTTTAACTCTTTTATTAATAAGATCTATAGTAGAAAATGGTGCAGGTACAGGTTGAACAGTATACCCTCCTCTATCCTCAGGGATTGCTCATAGAGGGGCTTCTGTAGATTTAGCTATTTTTAGTCTACATTTAGCTGGAATTTCTTCAATTCTAGGAGCTGTAAATTTTATCACAACAATTATTAATATACGATCAATTGGTATAACTTTTGATCGAATACCACTTTTTGTGTGATCTGTTGGTATTACAGCATTACTATTACTTTTATCTTTACCTGTTTTAGCTGGTG
KT306183.1	Nebria uenoiana	isolate Nu242-09Y cytochrome c oxidase subunit I (COI) gene partial cds mitochondrial	TAGTTCCTTTAATGTTAGGAGCTCCTGATATAGCTTTCCCTCGAATGAATAATATAAGATTTTGACTATTACCCCCATCTTTAACTCTTTTATTAATAAGATCTATAGTAGAAAATGGTGCAGGTACAGGTTGAACAGTATACCCTCCTCTATCCTCAGGGATTGCTCATAGAGGGGCTTCTGTAGATTTAGCTATTTTTAGTCTACATTTAGCTGGAATTTCTTCAATTCTAGGAGCTGTAAATTTTATCACAACAATTATTAATATACGATCAATTGGTATAACTTTTGATCGAATACCACTTTTTGTGTGATCTGTTGGTATTACAGCATTACTATTACTTTTATCTTTACCTGTTTTAGCTGGTG
KT306181.1	Nebria uenoiana	isolate Nu242-07Y cytochrome c oxidase subunit I (COI) gene partial cds mitochondrial	TAGTTCCTTTAATGTTAGGAGCTCCTGATATAGCTTTCCCTCGAATGAATAATATAAGATTTTGACTATTACCCCCATCTTTAACTCTTTTATTAATAAGATCTATAGTAGAAAATGGTGCAGGTACAGGTTGAACAGTATACCCTCCTCTATCCTCAGGGATTGCTCATAGAGGGGCTTCTGTAGATTTAGCTATTTTTAGTCTACATTTAGCTGGAATTTCTTCAATTCTAGGAGCTGTAAATTTTATCACAACAATTATTAATATACGATCAATTGGTATAACTTTTGATCGAATACCACTTTTTGTGTGATCTGTTGGTATTACAGCATTACTATTACTTTTATCTTTACCTGTTTTAGCTGGTG
KT306180.1	Nebria uenoiana	isolate Nu242-06Y cytochrome c oxidase subunit I (COI) gene partial cds mitochondrial	TAGTTCCTTTAATGTTAGGAGCTCCTGATATAGCTTTCCCTCGAATGAATAATATAAGATTTTGACTATTACCCCCATCTTTAACTCTTTTATTAATAAGATCTATAGTAGAAAATGGTGCAGGTACAGGTTGAACAGTATACCCTCCTCTATCCTCAGGGATTGCTCATAGAGGGGCTTCTGTAGATTTAGCTATTTTTAGTCTACATTTAGCTGGAATTTCTTCAATTCTAGGAGCTGTAAATTTTATCACAACAATTATTAATATACGATCAATTGGTATAACTTTTGATCGAATACCACTTTTTGTGTGATCTGTTGGTATTACAGCATTACTATTACTTTTATCTTTACCTGTTTTAGCTGGTG
KT306177.1	Nebria uenoiana	isolate Nu242-03Y cytochrome c oxidase subunit I (COI) gene partial cds mitochondrial	TAGTTCCTTTAATGTTAGGAGCTCCTGATATAGCTTTCCCTCGAATGAATAATATAAGATTTTGACTATTACCCCCATCTTTAACTCTTTTATTAATAAGATCTATAGTAGAAAATGGTGCAGGTACAGGTTGAACAGTATACCCTCCTCTATCCTCAGGGATTGCTCATAGAGGGGCTTCTGTAGATTTAGCTATTTTTAGTCTACATTTAGCTGGAATTTCTTCAATTCTAGGAGCTGTAAATTTTATCACAACAATTATTAATATACGATCAATTGGTATAACTTTTGATCGAATACCACTTTTTGTGTGATCTGTTGGTATTACAGCATTACTATTACTTTTATCTTTACCTGTTTTAGCTGGTG
KT306175.1	Nebria uenoiana	isolate Nu242-01Y cytochrome c oxidase subunit I (COI) gene partial cds mitochondrial	TAGTTCCTTTAATGTTAGGAGCTCCTGATATAGCTTTCCCTCGAATGAATAATATAAGATTTTGACTATTACCCCCATCTTTAACTCTTTTATTAATAAGATCTATAGTAGAAAATGGTGCAGGTACAGGTTGAACAGTATACCCTCCTCTATCCTCAGGGATTGCTCATAGAGGGGCTTCTGTAGATTTAGCTATTTTTAGTCTACATTTAGCTGGAATTTCTTCAATTCTAGGAGCTGTAAATTTTATCACAACAATTATTAATATACGATCAATTGGTATAACTTTTGATCGAATACCACTTTTTGTGTGATCTGTTGGTATTACAGCATTACTATTACTTTTATCTTTACCTGTTTTAGCTGGTG
KT306161.1	Nebria uenoiana	isolate Nu152-05H cytochrome c oxidase subunit I (COI) gene partial cds mitochondrial	TAGTTCCTTTAATGTTAGGAGCTCCTGATATAGCTTTCCCTCGAATGAATAATATAAGATTTTGACTATTGCCCCCATCTTTAACTCTTTTATTAATAAGATCTATAGTAGAAAATGGTGCAGGTACAGGTTGAACAGTATACCCTCCTCTATCCTCAGGGATTGCTCATAGAGGGGCTTCTGTAGATTTAGCTATTTTTAGTCTACATTTAGCTGGAATTTCTTCAATTCTAGGAGCTGTAAATTTTATCACAACAATTATTAATATACGATCAATTGGTATAACTTTTGATCGAATACCACTTTTTGTGTGATCTGTTGGTATTACAGCATTACTATTACTTTTATCTTTACCTGTTTTAGCTGGTG
KT306153.1	Nebria uenoiana	isolate Nu170-09N cytochrome c oxidase subunit I (COI) gene partial cds mitochondrial	TAGTTCCTTTAATGTTAGGAGCTCCTGATATAGCTTTCCCTCGAATGAATAATATAAGATTTTGACTATTGCCCCCATCTTTAACTCTTTTATTAATAAGATCTATAGTAGAAAATGGTGCAGGTACAGGTTGAACAGTATACCCTCCTCTATCCTCAGGGATTGCTCATAGAGGGGCTTCTGTAGATTTAGCTATTTTTAGTCTACATTTAGCTGGAATTTCTTCAATTCTAGGAGCTGTAAATTTTATCACAACAATTATTAATATACGATCAATTGGTATAACTTTTGATCGAATACCACTTTTTGTGTGATCTGTTGGTATTACAGCATTACTATTACTTTTATCTTTACCTGTTTTAGCTGGTG
KT306152.1	Nebria uenoiana	isolate Nu170-08N cytochrome c oxidase subunit I (COI) gene partial cds mitochondrial	TAGTTCCTTTAATGTTAGGAGCTCCTGATATAGCTTTCCCTCGAATGAATAATATAAGATTTTGACTATTGCCCCCATCTTTAACTCTTTTATTAATAAGATCTATAGTAGAAAATGGTGCAGGTACAGGTTGAACAGTATACCCTCCTCTATCCTCAGGGATTGCTCATAGAGGGGCTTCTGTAGATTTAGCTATTTTTAGTCTACATTTAGCTGGAATTTCTTCAATTCTAGGAGCTGTAAATTTTATCACAACAATTATTAATATACGATCAATTGGTATAACTTTTGATCGAATACCACTTTTTGTGTGATCTGTTGGTATTACAGCATTACTATTACTTTTATCTTTACCTGTTTTAGCTGGTG
KT306151.1	Nebria uenoiana	isolate Nu170-07N cytochrome c oxidase subunit I (COI) gene partial cds mitochondrial	TAGTTCCTTTAATGTTAGGAGCTCCTGATATAGCTTTCCCTCGAATGAATAATATAAGATTTTGACTATTGCCCCCATCTTTAACTCTTTTATTAATAAGATCTATAGTAGAAAATGGTGCAGGTACAGGTTGAACAGTATACCCTCCTCTATCCTCAGGGATTGCTCATAGAGGGGCTTCTGTAGATTTAGCTATTTTTAGTCTACATTTAGCTGGAATTTCTTCAATTCTAGGAGCTGTAAATTTTATCACAACAATTATTAATATACGATCAATTGGTATAACTTTTGATCGAATACCACTTTTTGTGTGATCTGTTGGTATTACAGCATTACTATTACTTTTATCTTTACCTGTTTTAGCTGGTG
KT306150.1	Nebria uenoiana	isolate Nu170-06N cytochrome c oxidase subunit I (COI) gene partial cds mitochondrial	TAGTTCCTTTAATGTTAGGAGCTCCTGATATAGCTTTCCCTCGAATGAATAATATAAGATTTTGACTATTGCCCCCATCTTTAACTCTTTTATTAATAAGATCTATAGTAGAAAATGGTGCAGGTACAGGTTGAACAGTATACCCTCCTCTATCCTCAGGGATTGCTCATAGAGGGGCTTCTGTAGATTTAGCTATTTTTAGTCTACATTTAGCTGGAATTTCTTCAATTCTAGGAGCTGTAAATTTTATCACAACAATTATTAATATACGATCAATTGGTATAACTTTTGATCGAATACCACTTTTTGTGTGATCTGTTGGTATTACAGCATTACTATTACTTTTATCTTTACCTGTTTTAGCTGGTG
KT306149.1	Nebria uenoiana	isolate Nu170-05N cytochrome c oxidase subunit I (COI) gene partial cds mitochondrial	TAGTTCCTTTAATGTTAGGAGCTCCTGATATAGCTTTCCCTCGAATGAATAATATAAGATTTTGACTATTGCCCCCATCTTTAACTCTTTTATTAATAAGATCTATAGTAGAAAATGGTGCAGGTACAGGTTGAACAGTATACCCTCCTCTATCCTCAGGGATTGCTCATAGAGGGGCTTCTGTAGATTTAGCTATTTTTAGTCTACATTTAGCTGGAATTTCTTCAATTCTAGGAGCTGTAAATTTTATCACAACAATTATTAATATACGATCAATTGGTATAACTTTTGATCGAATACCACTTTTTGTGTGATCTGTTGGTATTACAGCATTACTATTACTTTTATCTTTACCTGTTTTAGCTGGTG
KT306148.1	Nebria uenoiana	isolate Nu170-04N cytochrome c oxidase subunit I (COI) gene partial cds mitochondrial	TAGTTCCTTTAATGTTAGGAGCTCCTGATATAGCTTTCCCTCGAATGAATAATATAAGATTTTGACTATTGCCCCCATCTTTAACTCTTTTATTAATAAGATCTATAGTAGAAAATGGTGCAGGTACAGGTTGAACAGTATACCCTCCTCTATCCTCAGGGATTGCTCATAGAGGGGCTTCTGTAGATTTAGCTATTTTTAGTCTACATTTAGCTGGAATTTCTTCAATTCTAGGAGCTGTAAATTTTATCACAACAATTATTAATATACGATCAATTGGTATAACTTTTGATCGAATACCACTTTTTGTGTGATCTGTTGGTATTACAGCATTACTATTACTTTTATCTTTACCTGTTTTAGCTGGTG
KT306147.1	Nebria uenoiana	isolate Nu170-03N cytochrome c oxidase subunit I (COI) gene partial cds mitochondrial	TAGTTCCTTTAATGTTAGGAGCTCCTGATATAGCTTTCCCTCGAATGAATAATATAAGATTTTGACTATTGCCCCCATCTTTAACTCTTTTATTAATAAGATCTATAGTAGAAAATGGTGCAGGTACAGGTTGAACAGTATACCCTCCTCTATCCTCAGGGATTGCTCATAGAGGGGCTTCTGTAGATTTAGCTATTTTTAGTCTACATTTAGCTGGAATTTCTTCAATTCTAGGAGCTGTAAATTTTATCACAACAATTATTAATATACGATCAATTGGTATAACTTTTGATCGAATACCACTTTTTGTGTGATCTGTTGGTATTACAGCATTACTATTACTTTTATCTTTACCTGTTTTAGCTGGTG
KT306145.1	Nebria uenoiana	isolate Nu170-01N cytochrome c oxidase subunit I (COI) gene partial cds mitochondrial	TAGTTCCTTTAATGTTAGGAGCTCCTGATATAGCTTTCCCTCGAATGAATAATATAAGATTTTGACTATTGCCCCCATCTTTAACTCTTTTATTAATAAGATCTATAGTAGAAAATGGTGCAGGTACAGGTTGAACAGTATACCCTCCTCTATCCTCAGGGATTGCTCATAGAGGGGCTTCTGTAGATTTAGCTATTTTTAGTCTACATTTAGCTGGAATTTCTTCAATTCTAGGAGCTGTAAATTTTATCACAACAATTATTAATATACGATCAATTGGTATAACTTTTGATCGAATACCACTTTTTGTGTGATCTGTTGGTATTACAGCATTACTATTACTTTTATCTTTACCTGTTTTAGCTGGTG
KT306142.1	Nebria reflexa	isolate Nr246-03JP cytochrome c oxidase subunit I (COI) gene partial cds mitochondrial	TAGTTCCCCTAATGTTGGGGGCCCCTGATATAGCATTTCCTCGAATAAATAATATAAGATTTTGATTATTGCCTCCATCTTTAACATTGCTCTTAATAAGATCTATGGTAGAAAGTGGCGCTGGGACCGGTTGAACAGTGTACCCACCCCTATCCTCCAATATTGCCCATAGAGGGGCTTCTGTTGATTTAGCTATTTTTAGATTACATTTAGCTGGAGTATCTTCAATTTTAGGAGCAGTAAATTTTATTACTACAATTATTAATATACGTTCTAGAGGAATAACTTTTGATCGAATACCCTTATTTGTTTGATCAGTAGGTATTACAGCACTACTTCTACTTTTATCTTTACCAGTATTAGCTGGTG
KT306141.1	Nebria reflexa	isolate Nr246-02JP cytochrome c oxidase subunit I (COI) gene partial cds mitochondrial	TAGTTCCCCTAATGTTGGGGGCCCCTGATATAGCATTTCCTCGAATAAATAATATAAGATTTTGATTATTGCCTCCATCTTTAACATTGCTCTTAATAAGATCTATGGTAGAAAGTGGCGCTGGGACCGGTTGAACAGTGTACCCACCCCTATCCTCCAATATTGCCCATAGAGGGGCTTCTGTTGATTTAGCTATTTTTAGATTACATTTAGCTGGAGTATCTTCAATTTTAGGAGCAGTAAATTTTATTACTACAATTATTAATATACGTTCTAGAGGAATAACTTTTGATCGAATACCCTTATTTGTTTGATCAGTAGGTATTACAGCACTACTTCTACTTTTATCTTTACCAGTATTAGCTGGTG
KT306094.1	Nebria formosana	isolate Nf088-02X cytochrome c oxidase subunit I (COI) gene partial cds mitochondrial	TAGTTCCTTTAATATTAGGAGCCCCTGATATAGCATTTCCTCGAATAAATAATATAAGATTTTGATTATTACCGCCATCTTTAACACTTCTCTTAATGAGATCTATGGTAGAAAGTGGCGCCGGGACTGGTTGAACAGTATACCCCCCTCTATCATCTAATATTGCCCATAGAGGGGCTTCTGTTGATTTAGCTATTTTTAGATTACATTTAGCTGGGGTATCTTCAATTTTAGGAGCAGTAAATTTTATTACTACAATTATTAATATACGTTCTAGAGGAATAACTTTTGATCGAATACCTTTATTTGTCTGATCTGTTGGTATTACAGCATTACTTTTACTTTTATCTTTACCCGTATTAGCTGGCG
KT306097.1	Nebria formosana	isolate Nf144-03X cytochrome c oxidase subunit I (COI) gene partial cds mitochondrial	TAGTTCCTTTAATATTAGGAGCCCCTGATATAGCATTTCCTCGAATAAATAATATAAGATTTTGATTATTACCGCCATCTTTAACACTTCTCTTAATGAGATCTATGGTAGAAAGTGGCGCCGGGACTGGTTGAACAGTATACCCCCCTCTATCATCTAATATTGCCCATAGAGGGGCTTCTGTTGATTTAGCTATTTTTAGATTACATTTAGCTGGGGTATCTTCAATTTTAGGAGCAGTAAATTTTATTACTACAATTATTAATATACGTTCTAGAGGAATAACTTTTGATCGAATACCTTTATTTGTCTGATCTGTTGGTATTACAGCATTACTTTTACTTTTATCTTTACCCGTATTAGCTGGCG
KT306100.1	Nebria formosana	isolate Nf144-06X cytochrome c oxidase subunit I (COI) gene partial cds mitochondrial	TAGTTCCTTTAATATTAGGAGCCCCTGATATAGCATTTCCTCGAATAAATAATATAAGATTTTGATTATTACCGCCATCTTTAACACTTCTCTTAATGAGATCTATGGTAGAAAGTGGCGCCGGGACTGGTTGAACAGTATACCCCCCTCTATCATCTAATATTGCCCATAGAGGGGCTTCTGTTGATTTAGCTATTTTTAGATTACATTTAGCTGGGGTATCTTCAATTTTAGGAGCAGTAAATTTTATTACTACAATTATTAATATACGTTCTAGAGGAATAACTTTTGATCGAATACCTTTATTTGTCTGATCTGTTGGTATTACAGCATTACTTTTACTTTTATCTTTACCCGTATTAGCTGGCG
KT306098.1	Nebria formosana	isolate Nf144-04X cytochrome c oxidase subunit I (COI) gene partial cds mitochondrial	TAGTTCCTTTAATATTAGGAGCCCCTGATATAGCATTTCCTCGAATAAATAATATAAGATTTTGATTATTACCGCCATCTTTAACACTTCTCTTAATGAGATCTATGGTAGAAAGTGGCGCCGGGACTGGTTGAACAGTATACCCCCCTCTATCATCTAATATTGCCCATAGAGGGGCTTCTGTTGATTTAGCTATTTTTAGATTACATTTAGCTGGGGTATCTTCAATTTTAGGAGCAGTAAATTTTATTACTACAATTATTAATATACGTTCTAGAGGAATAACTTTTGATCGAATACCTTTATTTGTCTGATCTGTTGGTATTACAGCATTACTTTTACTTTTATCTTTACCCGTATTAGCTGGCG
KT306096.1	Nebria formosana	isolate Nf144-02X cytochrome c oxidase subunit I (COI) gene partial cds mitochondrial	TAGTTCCTTTAATATTAGGAGCCCCTGATATAGCATTTCCTCGAATAAATAATATAAGATTTTGATTATTACCGCCATCTTTAACACTTCTCTTAATGAGATCTATGGTAGAAAGTGGCGCCGGGACTGGTTGAACAGTATACCCCCCTCTATCATCTAATATTGCCCATAGAGGGGCTTCTGTTGATTTAGCTATTTTTAGATTACATTTAGCTGGGGTATCTTCAATTTTAGGAGCAGTAAATTTTATTACTACAATTATTAATATACGTTCTAGAGGAATAACTTTTGATCGAATACCTTTATTTGTCTGATCTGTTGGTATTACAGCATTACTTTTACTTTTATCTTTACCCGTATTAGCTGGCG
KT306095.1	Nebria formosana	isolate Nf144-01X cytochrome c oxidase subunit I (COI) gene partial cds mitochondrial	TAGTTCCTTTAATATTAGGAGCCCCTGATATAGCATTTCCTCGAATAAATAATATAAGATTTTGATTATTACCGCCATCTTTAACACTTCTCTTAATGAGATCTATGGTAGAAAGTGGCGCCGGGACTGGTTGAACAGTATACCCCCCTCTATCATCTAATATTGCCCATAGAGGGGCTTCTGTTGATTTAGCTATTTTTAGATTACATTTAGCTGGGGTATCTTCAATTTTAGGAGCAGTAAATTTTATTACTACAATTATTAATATACGTTCTAGAGGAATAACTTTTGATCGAATACCTTTATTTGTCTGATCTGTTGGTATTACAGCATTACTTTTACTTTTATCTTTACCCGTATTAGCTGGCG
KT306093.1	Nebria formosana	isolate Nf088-01X cytochrome c oxidase subunit I (COI) gene partial cds mitochondrial	TAGTTCCTTTAATATTAGGAGCCCCTGATATAGCATTTCCTCGAATAAATAATATAAGATTTTGATTATTACCGCCATCTTTAACACTTCTCTTAATGAGATCTATGGTAGAAAGTGGCGCCGGGACTGGTTGAACAGTATACCCCCCTCTATCATCTAATATTGCCCATAGAGGGGCTTCTGTTGATTTAGCTATTTTTAGATTACATTTAGCTGGGGTATCTTCAATTTTAGGAGCAGTAAATTTTATTACTACAATTATTAATATACGTTCTAGAGGAATAACTTTTGATCGAATACCTTTATTTGTCTGATCTGTTGGTATTACAGCATTACTTTTACTTTTATCTTTACCCGTATTAGCTGGCG
KT306092.1	Nebria formosana	isolate Nf078-02X cytochrome c oxidase subunit I (COI) gene partial cds mitochondrial	TAGTTCCTTTAATATTAGGAGCCCCTGATATAGCATTTCCTCGAATAAATAATATAAGATTTTGATTATTACCGCCATCTTTAACACTTCTCTTAATGAGATCTATGGTAGAAAGTGGCGCCGGGACTGGTTGAACAGTATACCCCCCTCTATCATCTAATATTGCCCATAGAGGGGCTTCTGTTGATTTAGCTATTTTTAGATTACATTTAGCTGGGGTATCTTCAATTTTAGGAGCAGTAAATTTTATTACTACAATTATTAATATACGTTCTAGAGGAATAACTTTTGATCGAATACCTTTATTTGTCTGATCTGTTGGTATTACAGCATTACTTTTACTTTTATCTTTACCCGTATTAGCTGGCG
KT306091.1	Nebria formosana	isolate Nf078-01X cytochrome c oxidase subunit I (COI) gene partial cds mitochondrial	TAGTTCCTTTAATATTAGGAGCCCCTGATATAGCATTTCCTCGAATAAATAATATAAGATTTTGATTATTACCGCCATCTTTAACACTTCTCTTAATGAGATCTATGGTAGAAAGTGGCGCCGGGACTGGTTGAACAGTATACCCCCCTCTATCATCTAATATTGCCCATAGAGGGGCTTCTGTTGATTTAGCTATTTTTAGATTACATTTAGCTGGGGTATCTTCAATTTTAGGAGCAGTAAATTTTATTACTACAATTATTAATATACGTTCTAGAGGAATAACTTTTGATCGAATACCTTTATTTGTCTGATCTGTTGGTATTACAGCATTACTTTTACTTTTATCTTTACCCGTATTAGCTGGCG
KT306099.1	Nebria formosana	isolate Nf144-05X cytochrome c oxidase subunit I (COI) gene partial cds mitochondrial	TAGTTCCTTTAATATTAGGAGCCCCTGATATAGCATTTCCTCGAATAAATAATATAAGATTTTGATTATTACCGCCATCTTTAACACTTCTCTTAATGAGATCTATGGTAGAAAGTGGCGCCGGGACTGGTTGAACAGTATACCCCCCTCTATCATCTAATATTGCCCATAGAGGGGCTTCTGTTGATTTAGCTATTTTTAGATTACATTTAGCTGGGGTATCTTCAATTTTAGGAGCAGTAAATTTTATTACTACAATTATTAATATACGTTCTAGAAGAATAACTTTTGATCGAATACCTTTATTTGTCTGATCTGTTGGTATTACAGCATTACTTTTACTTTTATCTTTACCCGTATTAGCTGGCG
KT306116.1	Nebria formosana	isolate Nf243-09Y cytochrome c oxidase subunit I (COI) gene partial cds mitochondrial	TAGTTCCTTTAATATTAGGAGCTCCTGATATAGCATTCCCTCGAATAAATAATATAAGATTTTGATTATTACCTCCATCTTTAACACTACTTTTAATGAGATCTATAGTAGAAAGTGGGGCTGGGACTGGTTGAACAGTATACCCACCCTTATCATCTAATATTGCCCATAGAGGAGCTTCTGTTGATTTAGCTATTTTTAGATTACATTTAGCTGGGGTATCTTCAATTTTAGGAGCAGTAAATTTTATTACTACAATTATTAATATACGTTCTAGAGGAATAACTTTTGATCGAATACCTTTATTTGTCTGATCTGTTGGTATTACAGCATTACTATTACTTTTATCTTTACCTGTATTAGCTGGAG
KT306108.1	Nebria formosana	isolate Nf243-01Y cytochrome c oxidase subunit I (COI) gene partial cds mitochondrial	TAGTTCCTTTAATATTAGGAGCTCCTGATATAGCATTCCCTCGAATAAATAATATAAGATTTTGATTATTACCTCCATCTTTAACACTACTTTTAATGAGATCTATAGTAGAAAGTGGGGCTGGGACTGGTTGAACAGTATACCCACCCTTATCATCTAATATTGCCCATAGAGGAGCTTCTGTTGATTTAGCTATTTTTAGATTACATTTAGCTGGGGTATCTTCAATTTTAGGAGCAGTAAATTTTATTACTACAATTATTAATATACGTTCTAGAGGAATAACTTTTGATCGAATACCTTTATTTGTCTGATCTGTTGGTATTACAGCATTACTATTACTTTTATCTTTACCTGTATTAGCTGGAG
KT306117.1	Nebria formosana	isolate Nf243-10Y cytochrome c oxidase subunit I (COI) gene partial cds mitochondrial	TAGTTCCTTTAATATTAGGAGCTCCTGATATAGCATTCCCTCGAATAAATAATATAAGATTTTGATTATTACCTCCATCTTTAACACTACTTTTAATGAGATCTATAGTAGAAAGTGGGGCTGGGACTGGTTGAACAGTGTACCCACCCTTATCATCTAATATTGCCCATAGAGGAGCTTCTGTTGATTTAGCTATTTTTAGATTACATTTAGCTGGGGTATCTTCAATTTTAGGAGCAGTAAATTTTATTACTACAATTATTAATATACGTTCTAGAGGAATAACTTTTGATCGAATACCTTTATTTGTCTGATCTGTTGGTATTACAGCATTACTATTACTTTTATCTTTACCTGTATTAGCTGGAG
KT306115.1	Nebria formosana	isolate Nf243-08Y cytochrome c oxidase subunit I (COI) gene partial cds mitochondrial	TAGTTCCTTTAATATTAGGAGCTCCTGATATAGCATTCCCTCGAATAAATAATATAAGATTTTGATTATTACCTCCATCTTTAACACTACTTTTAATGAGATCTATAGTAGAAAGTGGGGCTGGGACTGGTTGAACAGTATACCCACCCTTATCATCTAATATTGCCCATAGAGGAGCTTCTGTTGATTTAGCTATTTTTAGATTACATTTAGCTGGGGTATCTTCAATTTTAGGAGCAGTAAATTTTATTACTACAATTATTAATATACGTTCTAGAGGAATAACTTTTGATCGAATACCTTTATTTGTCTGATCTGTTGGTATTACAGCATTACTATTACTTTTATCTTTACCTGTATTAGCTGGAG
KT306114.1	Nebria formosana	isolate Nf243-07Y cytochrome c oxidase subunit I (COI) gene partial cds mitochondrial	TAGTTCCTTTAATATTAGGAGCTCCTGATATAGCATTCCCTCGAATAAATAATATAAGATTTTGATTATTACCTCCATCTTTAACACTACTTTTAATGAGATCTATAGTAGAAAGTGGGGCTGGGACTGGTTGAACAGTATACCCACCCTTATCATCTAATATTGCCCATAGAGGAGCTTCTGTTGATTTAGCTATTTTTAGATTACATTTAGCTGGGGTATCTTCAATTTTAGGAGCAGTAAATTTTATTACTACAATTATTAATATACGTTCTAGAGGAATAACTTTTGATCGAATACCTTTATTTGTCTGATCTGTTGGTATTACAGCATTACTATTACTTTTATCTTTACCTGTATTAGCTGGAG
KT306113.1	Nebria formosana	isolate Nf243-06Y cytochrome c oxidase subunit I (COI) gene partial cds mitochondrial	TAGTTCCTTTAATATTAGGAGCTCCTGATATAGCATTCCCTCGAATAAATAATATAAGATTTTGATTATTACCTCCATCTTTAACACTACTTTTAATGAGATCTATAGTAGAAAGTGGGGCTGGGACTGGTTGAACAGTATACCCACCCTTATCATCTAATATTGCCCATAGAGGAGCTTCTGTTGATTTAGCTATTTTTAGATTACATTTAGCTGGGGTATCTTCAATTTTAGGAGCAGTAAATTTTATTACTACAATTATTAATATACGTTCTAGAGGAATAACTTTTGATCGAATACCTTTATTTGTCTGATCTGTTGGTATTACAGCATTACTATTACTTTTATCTTTACCTGTATTAGCTGGAG
KT306112.1	Nebria formosana	isolate Nf243-05Y cytochrome c oxidase subunit I (COI) gene partial cds mitochondrial	TAGTTCCTTTAATATTAGGAGCTCCTGATATAGCATTCCCTCGAATAAATAATATAAGATTTTGATTATTACCTCCATCTTTAACACTACTTTTAATGAGATCTATAGTAGAAAGTGGGGCTGGGACTGGTTGAACAGTATACCCACCCTTATCATCTAATATTGCCCATAGAGGAGCTTCTGTTGATTTAGCTATTTTTAGATTACATTTAGCTGGGGTATCTTCAATTTTAGGAGCAGTAAATTTTATTACTACAATTATTAATATACGTTCTAGAGGAATAACTTTTGATCGAATACCTTTATTTGTCTGATCTGTTGGTATTACAGCATTACTATTACTTTTATCTTTACCTGTATTAGCTGGAG
KT306111.1	Nebria formosana	isolate Nf243-04Y cytochrome c oxidase subunit I (COI) gene partial cds mitochondrial	TAGTTCCTTTAATATTAGGAGCTCCTGATATAGCATTCCCTCGAATAAATAATATAAGATTTTGATTATTACCTCCATCTTTAACACTACTTTTAATGAGATCTATAGTAGAAAGTGGGGCTGGGACTGGTTGAACAGTATACCCACCCTTATCATCTAATATTGCCCATAGAGGAGCTTCTGTTGATTTAGCTATTTTTAGATTACATTTAGCTGGGGTATCTTCAATTTTAGGAGCAGTAAATTTTATTACTACAATTATTAATATACGTTCTAGAGGAATAACTTTTGATCGAATACCTTTATTTGTCTGATCTGTTGGTATTACAGCATTACTATTACTTTTATCTTTACCTGTATTAGCTGGAG
KT306110.1	Nebria formosana	isolate Nf243-03Y cytochrome c oxidase subunit I (COI) gene partial cds mitochondrial	TAGTTCCTTTAATATTAGGAGCTCCTGATATAGCATTCCCTCGAATAAATAATATAAGATTTTGATTATTACCTCCATCTTTAACACTACTTTTAATGAGATCTATAGTAGAAAGTGGGGCTGGGACTGGTTGAACAGTATACCCACCCTTATCATCTAATATTGCCCATAGAGGAGCTTCTGTTGATTTAGCTATTTTTAGATTACATTTAGCTGGGGTATCTTCAATTTTAGGAGCAGTAAATTTTATTACTACAATTATTAATATACGTTCTAGAGGAATAACTTTTGATCGAATACCTTTATTTGTCTGATCTGTTGGTATTACAGCATTACTATTACTTTTATCTTTACCTGTATTAGCTGGAG
KT306109.1	Nebria formosana	isolate Nf243-02Y cytochrome c oxidase subunit I (COI) gene partial cds mitochondrial	TAGTTCCTTTAATATTAGGAGCTCCTGATATAGCATTCCCTCGAATAAATAATATAAGATTTTGATTATTACCTCCATCTTTAACACTACTTTTAATGAGATCTATAGTAGAAAGTGGGGCTGGGACTGGTTGAACAGTATACCCACCCTTATCATCTAATATTGCCCATAGAGGAGCTTCTGTTGATTTAGCTATTTTTAGATTACATTTAGCTGGGGTATCTTCAATTTTAGGAGCAGTAAATTTTATTACTACAATTATTAATATACGTTCTAGAGGAATAACTTTTGATCGAATACCTTTATTTGTCTGATCTGTTGGTATTACAGCATTACTATTACTTTTATCTTTACCTGTATTAGCTGGAG
KT306107.1	Nebria formosana	isolate Nf194-03H cytochrome c oxidase subunit I (COI) gene partial cds mitochondrial	TAGTTCCTTTAATATTAGGAGCTCCTGATATAGCATTCCCTCGAATAAATAATATAAGATTTTGATTATTACCTCCATCTTTAACACTACTTTTAATGAGATCTATAGTAGAAAGTGGGGCTGGGACCGGTTGAACAGTATACCCACCCTTATCATCTAATATTGCCCATAGAGGAGCTTCTGTTGATTTAGCTATTTTTAGATTACATTTGGCTGGAGTATCTTCAATTTTAGGAGCAGTAAATTTTATTACTACAATTATTAATATACGTTCTAGAGGAATAACTTTTGATCGAATACCTTTATTTGTCTGATCTGTTGGTATTACAGCATTACTTTTACTTTTATCTTTACCTGTATTAGCTGGTG
KT306106.1	Nebria formosana	isolate Nf194-02H cytochrome c oxidase subunit I (COI) gene partial cds mitochondrial	TAGTTCCTTTAATATTAGGAGCTCCTGATATAGCATTCCCTCGAATAAATAATATAAGATTTTGATTATTACCTCCATCTTTAACACTACTTTTAATGAGATCTATAGTAGAAAGTGGGGCTGGGACCGGTTGAACAGTATACCCACCCTTATCATCTAATATTGCCCATAGAGGAGCTTCTGTTGATTTAGCTATTTTTAGATTACATTTGGCTGGAGTATCTTCAATTTTAGGAGCAGTAAATTTTATTACTACAATTATTAATATACGTTCTAGAGGAATAACTTTTGATCGAATACCTTTATTTGTCTGATCTGTTGGTATTACAGCATTACTTTTACTTTTATCTTTACCTGTATTAGCTGGTG
KT306105.1	Nebria formosana	isolate Nf194-01H cytochrome c oxidase subunit I (COI) gene partial cds mitochondrial	TAGTTCCTTTAATATTAGGAGCTCCTGATATAGCATTCCCTCGAATAAATAATATAAGATTTTGATTATTACCTCCATCTTTAACACTACTTTTAATGAGATCTATAGTAGAAAGTGGGGCTGGGACCGGTTGAACAGTATACCCACCCTTATCATCTAATATTGCCCATAGAGGAGCTTCTGTTGATTTAGCTATTTTTAGATTACATTTGGCTGGAGTATCTTCAATTTTAGGAGCAGTAAATTTTATTACTACAATTATTAATATACGTTCTAGAGGAATAACTTTTGATCGAATACCTTTATTTGTCTGATCTGTTGGTATTACAGCATTACTTTTACTTTTATCTTTACCTGTATTAGCTGGTG
KT306104.1	Nebria formosana	isolate Nf153-02H cytochrome c oxidase subunit I (COI) gene partial cds mitochondrial	TAGTTCCTTTAATATTAGGAGCTCCTGATATAGCATTCCCTCGAATAAATAATATAAGATTTTGATTATTACCTCCATCTTTAACACTACTTTTAATGAGATCTATAGTAGAAAGTGGGGCTGGGACCGGTTGAACAGTATACCCACCCTTATCATCTAATATTGCCCATAGAGGAGCTTCTGTTGATTTAGCTATTTTTAGATTACATTTGGCTGGAGTATCTTCAATTTTAGGAGCAGTAAATTTTATTACTACAATTATTAATATACGTTCTAGAGGAATAACTTTTGATCGAATACCTTTATTTGTCTGATCTGTTGGTATTACAGCATTACTTTTACTTTTATCTTTACCTGTATTAGCTGGTG
KT306103.1	Nebria formosana	isolate Nf153-01H cytochrome c oxidase subunit I (COI) gene partial cds mitochondrial	TAGTTCCTTTAATATTAGGAGCTCCTGATATAGCATTCCCTCGAATAAATAATATAAGATTTTGATTATTACCTCCATCTTTAACACTACTTTTAATGAGATCTATAGTAGAAAGTGGGGCTGGGACCGGTTGAACAGTATACCCACCCTTATCATCTAATATTGCCCATAGAGGAGCTTCTGTTGATTTAGCTATTTTTAGATTACATTTGGCTGGAGTATCTTCAATTTTAGGAGCAGTAAATTTTATTACTACAATTATTAATATACGTTCTAGAGGAATAACTTTTGATCGAATACCTTTATTTGTCTGATCTGTTGGTATTACAGCATTACTTTTACTTTTATCTTTACCTGTATTAGCTGGTG
KT306101.1	Nebria formosana	isolate Nf142-01H cytochrome c oxidase subunit I (COI) gene partial cds mitochondrial	TAGTTCCTTTAATATTAGGAGCTCCTGATATAGCATTCCCTCGAATAAATAATATAAGATTTTGATTATTACCTCCATCTTTAACACTACTTTTAATGAGATCTATAGTAGAAAGTGGGGCTGGGACCGGTTGAACAGTATACCCACCCTTATCATCTAATATTGCCCATAGAGGAGCTTCTGTTGATTTAGCTATTTTTAGATTACATTTGGCTGGAGTATCTTCAATTTTAGGAGCAGTAAATTTTATTACTACAATTATTAATATACGTTCTAGAGGAATAACTTTTGATCGAATACCTTTATTTGTCTGATCTGTTGGTATTACAGCATTACTTTTACTTTTATCTTTACCTGTATTAGCTGGTG
KT306102.1	Nebria formosana	isolate Nf142-02H cytochrome c oxidase subunit I (COI) gene partial cds mitochondrial	TAGTTCCTTTAATATTAGGAGCTCCTGATATAGCATTCCCTCGAATAAATAATATAAGATTTTGATTATTACCTCCATCTTTAACACTACTTTTAATGAGATCTATAGTAGAAAGTGGGGCTGGGACCGGTTGAACAGTATACCCACCCTTATCATCTAATATTGCCCATAGAGGAGCTTCTGTTGATTTAGCTATTTTTAGATTACATTTGGCTGGAGTATCTTCAATTTTAGGAGCAGTAAATTTTATTACTACAATTATTAATATACGTTCTAGAGGAATAACTTTTGATCGAATACCTTTATTTGTCTGATCTGTTGGTATTACAGCATTACTTTTACTTTTATCTTTACCTGTATTAGCTGGTG
KJ203310.1	Carabus taedatus	agassii voucher JBWM0276945 cytochrome oxidase subunit 1 (COI) gene partial cds mitochondrial	TAGTGCCATTAATATTAGGAGCACCAGATATGGCCTTCCCTCGAATAAATAACATGAGATTTTGACTTTTGCCCCCTTCCTTGACCCTTCTCCTAATAAGTAGAATAGTTGAAAAAGGGGCAGGGACAGGTTGAACAGTTTACCCCCCGCTGTCATCAGGAATCGCTCACAGAGGGGCATCAGTGGACCTAGCTATTTTTAGACTTCATTTAGCAGGGATTTCATCAATTTTAGGAGCAGTAAATTTTATTACAACAATTATTAATATACGATCAGTAGGAATAACATTTGATCGAATACCCTTATTTGTATGATCAGTGGGAATTACAGCATTGTTATTGTTACTGTCTTTACCAGTTTTAGCTGGAG
KJ203595.1	Carabus taedatus	agassii voucher CHU06-COL1-027 cytochrome oxidase subunit 1 (COI) gene partial cds mitochondrial	TAGTGCCATTAATATTAGGAGCACCAGATATGGCCTTCCCTCGAATAAATAACATGAGATTTTGACTTTTGCCCCCTTCCTTGACCCTTCTCCTAATAAGTAGAATAGTTGAAAAAGGGGCAGGGACAGGTTGAACAGTTTACCCCCCGCTGTCATCAGGAATCGCTCACAGAGGGGCATCAGTGGACCTAGCTATTTTTAGACTTCATTTAGCAGGGATTTCATCAATTTTAGGAGCAGTAAATTTTATTACAACAATTATTAATATACGATCAGTAGGAATAACATTTGATCGAATACCCTTATTTGTATGATCAGTGGGAATTACAGCATTGTTATTGTTACTGTCTTTACCAGTTTTAGCTGGAG
KJ203669.1	Carabus taedatus	agassii voucher JBWM0276783 cytochrome oxidase subunit 1 (COI) gene partial cds mitochondrial	TAGTGCCATTAATATTAGGAGCACCAGATATGGCCTTCCCTCGAATAAATAACATGAGATTTTGACTTTTGCCCCCTTCCTTGACCCTTCTCCTAATAAGTAGAATAGTTGAAAAAGGGGCAGGGACAGGTTGAACAATTTACCCCCCGCTGTCATCAGGAATCGCTCACAGAGGGGCATCAGTGGACCTAGCTATTTTTAGACTTCATTTAGCAGGGATTTCATCAATTTTAGGAGCAGTAAATTTTATTACAACAATTATTAATATACGATCAGTAGGAATAACATTTGATCGAATACCCTTATTTGTATGATCAGTGGGAATTACAGCATTGTTATTGTTACTGTCTTTACCAGTTTTAGCTGGAG
KJ203102.1	Carabus taedatus	agassii voucher JBWM0276899 cytochrome oxidase subunit 1 (COI) gene partial cds mitochondrial	TAGTGCCATTAATATTAGGAGCACCAGATATGGCCTTCCCTCGAATAAATAACATGAGATTTTGACTTTTGCCCCCTTCCTTGACCCTTCTCCTAATAAGTAGAATAGTTGAAAAAGGGGCAGGGACAGGTTGAACAGTTTACCCCCCGCTGTCATCAGGAATCGCTCACAGAGGGGCATCAGTGGACCTAGCTATTTTTAGACTTCATTTAGCAGGGATTTCATCAATTTTAGGAGCAGTAAATTTTATTACAACAATTATTAATATACGATCAGTAGGAATAACATTTGATCGAATACCCTTATTTGTATGATCAGTGGGAATTACAGCATTGTTATTGTTACTGTCTTTACCAGTTTTAGCTGGAG
KJ203134.1	Carabus taedatus	agassii voucher JBWM0276621 cytochrome oxidase subunit 1 (COI) gene partial cds mitochondrial	TAGTGCCATTAATATTAGGAGCACCAGATATGGCCTTCCCTCGAATAAATAACATGAGATTTTGACTTTTGCCCCCTTCCTTGACCCTTCTCCTAATAAGTAGAATAGTTGAAAAAGGGGCAGGGACAGGTTGAACAGTTTACCCCCCGCTGTCATCAGGAATCGCTCACAGAGGGGCATCAGTGGACCTAGCTATTTTTAGACTTCATTTAGCAGGGATTTCATCAATTTTAGGAGCAGTAAATTTTATTACAACAATTATTAATATACGATCAGTAGGAATAACATTTGATCGAATACCCTTATTTGTATGATCAGTGGGAATTACAGCATTGTTATTGTTACTGTCTTTACCAGTTTTAGCTGGAG
KJ204036.1	Carabus taedatus	agassii voucher JBWM0277019 cytochrome oxidase subunit 1 (COI) gene partial cds mitochondrial	TAGTGCCATTAATATTAGGAGCACCAGATATGGCCTTCCCTCGAATAAATAACATGAGATTTTGACTTTTGCCCCCTTCCTTGACCCTTCTCCTAATAAGTAGAATAGTTGAAAAAGGGGCAGGGACAGGTTGAACAGTTTACCCCCCGCTGTCATCANGAATCGCTCACAGAGGGGCATCAGTGGACCTAGCTATTTTTAGACTTCATTTAGCAGGGATTTCATCAATTTTAGGAGCAGTAAATTTTATTACAACAATTATTAATATACGATCAGTAGGAATAACATTTGATCGAATACCCTTATTTGTATGATCAGTGGGAATTACAGCATTGTTATTGTTACTGTCTTTACCAGTTTTAGCTGGAG
KJ204283.1	Carabus taedatus	agassii voucher JBWM0276892 cytochrome oxidase subunit 1 (COI) gene partial cds mitochondrial	TAGTGCCATTAATATTAGGAGCACCAGATATGGCCTTCCCTCGAATAAATAACATGAGATTTTGACTTTTGCCCCCTTCCTTGACCCTTCTCCTAATAAGTAGAATAGTTGAAAAAGGGGCAGGGACAGGTTGAACAGTTTACCCCCCGCTGTCATCAGGAATCGCTCACAGAGGGGCATCAGTGGACCTAGCTATTTTTAGACTTCATTTAGCAGGGATTTCATCAATTTTAGGAGCAGTAAATTTTATTACAACAATTATTAATATACGATCAGTAGGAATAACATTTGATCGAATACCCTTATTTGTATGATCAGTGGGAATTACAGCATTGTTATTGTTACTGTCTTTACCAGTTTTAGCTGGAG
KJ204272.1	Carabus taedatus	agassii voucher JBWM0276647 cytochrome oxidase subunit 1 (COI) gene partial cds mitochondrial	TAGTGCCATTAATATTAGGAGCACCAGATATGGCCTTCCCTCGAATAAATAACATGAGATTTTGACTTTTGCCCCCTTCCTTGACCCTTCTCCTAATAAGTAGAATAGTTGAAAAAGGGGCAGGGACAGGTTGAACAGTTTACCCCCCGCTGTCATCAGGAATCGCTCACAGAGGGGCATCAGTGGACCTAGCTATTTTTAGACTTCATTTAGCAGGGATTTCATCAATTTTAGGAGCAGTAAATTTTATTACAACAATTATTAATATACGATCAGTAGGAATAACATTTGATCGAATACCCTTATTTGTATGATCAGTGGGAATTACAGCATTGTTATTGTTACTGTCTTTACCAGTTTTAGCTGGAG
KJ204270.1	Carabus taedatus	agassii voucher JBWM0276747 cytochrome oxidase subunit 1 (COI) gene partial cds mitochondrial	TAGTGCCATTAATATTAGGAGCACCAGATATGGCCTTCCCTCGAATAAATAACATGAGATTTTGACTTTTGCCCCCTTCCTTGACCCTTCTCCTAATAAGTAGAATAGTTGAAAAAGGGGCAGGGACAGGTTGAACAGTTTACCCCCCGCTGTCATCAGGAATCGCTCACAGAGGGGCATCAGTGGACCTAGCTATTTTTAGACTTCATTTAGCAGGGATTTCATCAATTTTAGGAGCAGTAAATTTTATTACAACAATTATTAATATACGATCAGTAGGAATAACATTTGATCGAATACCCTTATTTGTATGATCAGTGGGAATTACAGCATTGTTATTGTTACTGTCTTTACCAGTTTTAGCTGGAG
KJ204241.1	Carabus taedatus	agassii voucher JBWM0276629 cytochrome oxidase subunit 1 (COI) gene partial cds mitochondrial	TAGTGCCATTAATATTAGGAGCACCAGATATGGCCTTCCCTCGAATAAATAACATGAGATTTTGACTTTTGCCCCCTTCCTTGACCCTTCTCCTAATAAGTAGAATAGTTGAAAAAGGGGCAGGGACAGGTTGAACAGTTTACCCCCCGCTGTCATCAGGAATCGCTCACAGAGGGGCATCAGTGGACCTAGCTATTTTTAGACTTCATTTAGCAGGGATTTCATCAATTTTAGGAGCAGTAAATTTTATTACAACAATTATTAATATACGATCAGTAGGAATAACATTTGATCGAATACCCTTATTTGTATGATCAGTGGGAATTACAGCATTGTTATTGTTACTGTCTTTACCAGTTTTAGCTGGAG
KJ203876.1	Carabus taedatus	agassii voucher JBWM0276871 cytochrome oxidase subunit 1 (COI) gene partial cds mitochondrial	TAGTGCCATTAATATTAGGAGCACCAGATATGGCCTTCCCTCGAATAAATAACATGAGATTTTGACTTTTGCCCCCTTCCTTGACCCTTCTCCTAATAAGTAGAATAGTTGAAAAAGGGGCAGGGACAGGTTGAACAGTTTACCCCCCGCTGTCATCAGGAATCGCTCACAGAGGGGCATCAGTGGACCTAGCTATTTTTAGACTTCATTTAGCAGGGATTTCATCAATTTTAGGAGCAGTAAATTTTATTACAACAATTATTAATATACGATCAGTAGGAATAACATTTGATCGAATACCCTTATTTGTATGATCAGTGGGAATTACAGCATTGTTATTGTTACTGTCTTTACCAGTTTTAGCTGGAG
KJ203805.1	Carabus taedatus	agassii voucher JBWM0277005 cytochrome oxidase subunit 1 (COI) gene partial cds mitochondrial	TAGTGCCATTAATATTAGGAGCACCAGATATGGCCTTCCCTCGAATAAATAACATGAGATTTTGACTTTTGCCCCCTTCCTTGACCCTTCTCCTAATAAGTAGAATAGTTGAAAAAGGGGCAGGGACAGGTTGAACAGTTTACCCCCCGCTGTCATCAGGAATCGCTCACAGAGGGGCATCAGTGGACCTAGCTATTTTTAGACTTCATTTAGCAGGGATTTCATCAATTTTAGGAGCAGTAAATTTTATTACAACAATTATTAATATACGATCAGTAGGAATAACATTTGATCGAATACCCTTATTTGTATGATCAGTGGGAATTACAGCATTGTTATTGTTACTGTCTTTACCAGTTTTAGCTGGAG
KJ203747.1	Carabus taedatus	agassii voucher JBWM0276616 cytochrome oxidase subunit 1 (COI) gene partial cds mitochondrial	TAGTGCCATTAATATTAGGAGCACCAGATATGGCCTTCCCTCGAATAAATAACATGAGATTTTGACTTTTGCCCCCTTCCTTGACCCTTCTCCTAATAAGTAGAATAGTTGAAAAAGGGGCAGGGACAGGTTGAACAGTTTACCCCCCGCTGTCATCAGGAATCGCTCACAGAGGGGCATCAGTGGACCTAGCTATTTTTAGACTTCATTTAGCAGGGATTTCATCAATTTTAGGAGCAGTAAATTTTATTACAACAATTATTAATATACGATCAGTAGGAATAACATTTGATCGAATACCCTTATTTGTATGATCAGTGGGAATTACAGCATTGTTATTGTTACTGTCTTTACCAGTTTTAGCTGGAG
KJ203679.1	Carabus taedatus	agassii voucher JBWM0276827 cytochrome oxidase subunit 1 (COI) gene partial cds mitochondrial	TAGTGCCATTAATATTAGGAGCACCAGATATGGCCTTCCCTCGAATAAATAACATGAGATTTTGACTTTTGCCCCCTTCCTTGACCCTTCTCCTAATAAGTAGAATAGTTGAAAAAGGGGCAGGGACAGGTTGAACAGTTTACCCCCCGCTGTCATCAGGAATCGCTCACAGAGGGGCATCAGTGGACCTAGCTATTTTTAGACTTCATTTAGCAGGGATTTCATCAATTTTAGGAGCAGTAAATTTTATTACAACAATTATTAATATACGATCAGTAGGAATAACATTTGATCGAATACCCTTATTTGTATGATCAGTGGGAATTACAGCATTGTTATTGTTACTGTCTTTACCAGTTTTAGCTGGAG
KJ203662.1	Carabus taedatus	agassii voucher CHU06-COL1-033 cytochrome oxidase subunit 1 (COI) gene partial cds mitochondrial	TAGTGCCATTAATATTAGGAGCACCAGATATGGCCTTCCCTCGAATAAATAACATGAGATTTTGACTTTTGCCCCCTTCCTTGACCCTTCTCCTAATAAGTAGAATAGTTGAAAAAGGGGCAGGGACAGGTTGAACAGTTTACCCCCCGCTGTCATCAGGAATCGCTCACAGAGGGGCATCAGTGGACCTAGCTATTTTTAGACTTCATTTAGCAGGGATTTCATCAATTTTAGGAGCAGTAAATTTTATTACAACAATTATTAATATACGATCAGTAGGAATAACATTTGATCGAATACCCTTATTTGTATGATCAGTGGGAATTACAGCATTGTTATTGTTACTGTCTTTACCAGTTTTAGCTGGAG
KJ203573.1	Carabus taedatus	agassii voucher 07PROBE-04967 cytochrome oxidase subunit 1 (COI) gene partial cds mitochondrial	TAGTGCCATTAATATTAGGAGCACCAGATATGGCCTTCCCTCGAATAAATAACATGAGATTTTGACTTTTGCCCCCTTCCTTGACCCTTCTCCTAATAAGTAGAATAGTTGAAAAAGGGGCAGGGACAGGTTGAACAGTTTACCCCCCGCTGTCATCAGGAATCGCTCACAGAGGGGCATCAGTGGACCTAGCTATTTTTAGACTTCATTTAGCAGGGATTTCATCAATTTTAGGAGCAGTAAATTTTATTACAACAATTATTAATATACGATCAGTAGGAATAACATTTGATCGAATACCCTTATTTGTATGATCAGTGGGAATTACAGCATTGTTATTGTTACTGTCTTTACCAGTTTTAGCTGGAG
KJ203513.1	Carabus taedatus	agassii voucher 07PROBE-04968 cytochrome oxidase subunit 1 (COI) gene partial cds mitochondrial	TAGTGCCATTAATATTAGGAGCACCAGATATGGCCTTCCCTCGAATAAATAACATGAGATTTTGACTTTTGCCCCCTTCCTTGACCCTTCTCCTAATAAGTAGAATAGTTGAAAAAGGGGCAGGGACAGGTTGAACAGTTTACCCCCCGCTGTCATCAGGAATCGCTCACAGAGGGGCATCAGTGGACCTAGCTATTTTTAGACTTCATTTAGCAGGGATTTCATCAATTTTAGGAGCAGTAAATTTTATTACAACAATTATTAATATACGATCAGTAGGAATAACATTTGATCGAATACCCTTATTTGTATGATCAGTGGGAATTACAGCATTGTTATTGTTACTGTCTTTACCAGTTTTAGCTGGAG
KJ203390.1	Carabus taedatus	agassii voucher JBWM0276632 cytochrome oxidase subunit 1 (COI) gene partial cds mitochondrial	TAGTGCCATTAATATTAGGAGCACCAGATATGGCCTTCCCTCGAATAAATAACATGAGATTTTGACTTTTGCCCCCTTCCTTGACCCTTCTCCTAATAAGTAGAATAGTTGAAAAAGGGGCAGGGACAGGTTGAACAGTTTACCCCCCGCTGTCATCAGGAATCGCTCACAGAGGGGCATCAGTGGACCTAGCTATTTTTAGACTTCATTTAGCAGGGATTTCATCAATTTTAGGAGCAGTAAATTTTATTACAACAATTATTAATATACGATCAGTAGGAATAACATTTGATCGAATACCCTTATTTGTATGATCAGTGGGAATTACAGCATTGTTATTGTTACTGTCTTTACCAGTTTTAGCTGGAG
KJ203008.1	Carabus taedatus	agassii voucher CHU06-COL1-169 cytochrome oxidase subunit 1 (COI) gene partial cds mitochondrial	TAGTGCCATTAATATTAGGAGCACCAGATATGGCCTTCCCTCGAATAAATAACATGAGATTTTGACTTTTGCCCCCTTCCTTGACCCTTCTCCTAATAAGTAGAATAGTTGAAAAAGGGGCAGGGACAGGTTGAACAGTTTACCCCCCGCTGTCATCAGGAATCGCTCACAGAGGGGCATCAGTGGACCTAGCTATTTTTAGACTTCATTTAGCAGGGATTTCATCAATTTTAGGAGCAGTAAATTTTATTACAACAATTATTAATATACGATCAGTAGGAATAACATTTGATCGAATACCCTTATTTGTATGATCAGTGGGAATTACAGCATTGTTATTGTTACTGTCTTTACCAGTTTTAGCTGGAG
KJ202946.1	Carabus taedatus	agassii voucher JBWM0276898 cytochrome oxidase subunit 1 (COI) gene partial cds mitochondrial	TAGTGCCATTAATATTAGGAGCACCAGATATGGCCTTCCCTCGAATAAATAACATGAGATTTTGACTTTTGCCCCCTTCCTTGACCCTTCTCCTAATAAGTAGAATAGTTGAAAAAGGGGCAGGGACAGGTTGAACAGTTTACCCCCCGCTGTCATCAGGAATCGCTCACAGAGGGGCATCAGTGGACCTAGCTATTTTTAGACTTCATTTAGCAGGGATTTCATCAATTTTAGGAGCAGTAAATTTTATTACAACAATTATTAATATACGATCAGTAGGAATAACATTTGATCGAATACCCTTATTTGTATGATCAGTGGGAATTACAGCATTGTTATTGTTACTGTCTTTACCAGTTTTAGCTGGAG
KJ203444.1	Carabus taedatus	agassii voucher JBWM0276626 cytochrome oxidase subunit 1 (COI) gene partial cds mitochondrial	TAGTGCCATTAATATTAGGAGCACCAGATATGGCCTTCCCTCGAATAAATAACATGAGATTTTGACTTTTGCCCCCTTCCTTGACCCTTCTCCTAATAAGTAGAATAGTTGAAAAAGGGGCAGGGACAGGTTGAACAGTTTACCCCCCGCTGTCATCAGGAATCGCTCACAGAGGGGCATCAGTGGACCTAGCTATTTTTAGACTTCATTTAGCAGGGATTTCATCAATTTTAGGAGCAGTAAATTTTATTACAACAATTATTAATATACGATCAGTAGGAATAACATTTGATCGAATACCCTTATTTGTATGATCAGTGGGAATTACAGCATTGTTATTGTTACTGTCTTTACCAGTTTTAGCTGGAG
KJ202887.1	Carabus taedatus	agassii voucher JBWM0276956 cytochrome oxidase subunit 1 (COI) gene partial cds mitochondrial	TAGTGCCATTAATATTAGGAGCACCAGATATGGCCTTCCCTCGAATAAATAACATGAGATTTTGACTTTTGCCCCCTTCCTTGACCCTTCTCCTAATAAGTAGAATAGTTGAAAAAGGGGCAGGGACAGGTTGAACAGTTTACCCCCCGCTGTCATCAGGAATCGCTCACAGAGGGGCATCAGTGGACCTAGCTATTTTTAGACTTCATTTAGCAGGGATTTCATCAATTTTAGGAGCAGTAAATTTTATTACAACAATTATTAATATACGATCAGTAGGAATAACATTTGATCGAATACCCTTATTTGTATGATCAGTGGGAATTACAGCATTGTTATTGTTACTGTCTTTACCAGTTTTAGCTGGAG
KM841492.1	Carabus taedatus	voucher BIOUG03888-C07 cytochrome oxidase subunit 1 (COI) gene partial cds mitochondrial	TAGTGCCATTAATATTAGGAGCACCAGATATGGCCTTCCCTCGAATAAATAACATGAGATTTTGACTTTTGCCCCCTTCCTTGACCCTTCTCCTAATAAGTAGAATAGTTGAAAAAGGGGCAGGGACAGGTTGAACAGTTTACCCTCCGCTGTCATCAGGAATCGCTCACAGAGGGGCATCAGTGGACCTAGCTATTTTTAGACTTCATTTAGCAGGGATTTCATCAATTTTAGGAGCAGTAAATTTTATTACAACAATTATTAATATACGATCAGTAGGAATAACATTTGATCGAATACCCTTATTTGTATGATCAGTAGGAATTACAGCATTATTATTATTACTATCTTTACCAGTTTTAGCTGGAG
KJ203359.1	Carabus taedatus	agassii voucher CHU06-COL1-246 cytochrome oxidase subunit 1 (COI) gene partial cds mitochondrial	TAGTGCCATTAATATTAGGAGCACCAGATATGGCCTTCCCTCGAATAAATAACATGAGATTTTGACTTTTGCCCCCTTCCTTGACCCTTCTCCTAATAAGTAGAATAGTTGAAAAAGGGGCAGGGACAGGTTGAACAGTTTACCCCCCGCTGTCATCAGGAATCGCTCACAGAGGGGCATCAGTGGACCTAGCTATTTTTAGACTTCATTTAGCAGGGATTTCATCAATTTTAGGAGCAGTAAATTTTATTACAACAATTATTAATATACGATCAGTAGGAATAACATTTGATCGAATACCCTTATTTGTATGATCAGTGGGAATTACAGCATTGTTATTGTTACTGTCTTTACCAGTTTTAGCTGGAG
KJ204236.1	Carabus taedatus	agassii voucher CHU06-COL1-229 cytochrome oxidase subunit 1 (COI) gene partial cds mitochondrial	TAGTGCCATTAATATTAGGAGCACCAGATATGGCCTTCCCTCGAATAAATAACATGAGATTTTGACTTTTGCCCCCTTCCTTGACCCTTCTCCTAATAAGTAGAATAGTTGAAAAAGGGGCAGGGACAGGTTGAACAGTTTACCCCCCGCTGTCATCAGGAATCGCTCACAGAGGGGCATCAGTGGACCTAGCTATTTTTAGACTTCATTTAGCAGGGATTTCATCAATTTTAGGAGCAGTAAATTTTATTACAACAATTATTAATATACGATCAGTAGGAATAACATTTGATCGAATACCCTTATTTGTATGATCAGTGGGAATTACAGCATTGTTATTGTTACTGTCTTTACCAGTTTTAGCTGGAG
KJ203552.1	Carabus taedatus	agassii voucher CHU06-COL1-253 cytochrome oxidase subunit 1 (COI) gene partial cds mitochondrial	TAGTGCCATTAATATTAGGAGCACCAGATATGGCCTTCCCTCGAATAAATAACATGAGATTTTGACTTTTGCCCCCTTCCTTGACCCTTCTCCTAATAAGTAGAATAGTTGAAAAAGGGGCAGGGACAGGTTGAACAGTTTACCCCCCGCTGTCATCAGGAATCGCTCACAGAGGGGCATCAGTGGACCTAGCTATTTTTAGACTTCATTTAGCAGGGATTTCATCAATTTTAGGAGCAGTAAATTTTATTACAACAATTATTAATATACGATCAGTAGGAATAACATTTGATCGAATACCCTTATTTGTATGATCAGTGGGAATTACAGCATTGTTATTGTTACTGTCTTTACCAGTTTTAGCTGGAG
KJ204110.1	Carabus taedatus	agassii voucher JBWM0276742 cytochrome oxidase subunit 1 (COI) gene partial cds mitochondrial	TAGTGCCATTAATATTAGGAGCACCAGATATGGCCTTCCCTCGAATAAATAACATGAGATTTTGACTTTTGCCCCCTTCCTTGACCCTTCTCCTAATAAGTAGAATAGTTGAAAAAGGGGCAGGGACAGGTTGAACAGTTTACCCCCCGCTGTCATCAGGAATCGCTCACAGAGGGGCATCAGTGGACCTAGCTATTTTTAGACTTCATTTAGCAGGGATTTCATCAATTTTAGGAGCAGTAAATTTTATTACAACAATTATTAATATACGATCAGTAGGAATAACATTTGATCGAATACCCTTATTTGTATGATCAGTGGGAATTACAGCATTGTTATTGTTACTGTCTTTACCAGTTTTAGCTGGAG
KJ203939.1	Carabus taedatus	agassii voucher 07PROBE-04828 cytochrome oxidase subunit 1 (COI) gene partial cds mitochondrial	TAGTGCCATTAATATTAGGAGCACCAGATATGGCCTTCCCTCGAATAAATAACATGAGATTTTGACTTTTGCCCCCTTCCTTGACCCTTCTCCTAATAAGTAGAATAGTTGAAAAAGGGGCAGGGACAGGTTGAACAGTTTACCCCCCGCTGTCATCAGGAATCGCTCACAGAGGGGCATCAGTGGACCTAGCTATTTTTAGACTTCATTTAGCAGGGATTTCATCAATTTTAGGAGCAGTAAATTTTATTACAACAATTATTAATATACGATCAGTAGGAATAACATTTGATCGAATACCCTTATTTGTATGATCAGTGGGAATTACAGCATTGTTATTGTTACTGTCTTTACCAGTTTTAGCTGGAG
KJ203216.1	Carabus taedatus	agassii voucher 07PROBE-04822 cytochrome oxidase subunit 1 (COI) gene partial cds mitochondrial	TAGTGCCATTAATATTAGGAGCACCAGATATGGCCTTCCCTCGAATAAATAACATGAGATTTTGACTTTTGCCCCCTTCCTTGACCCTTCTCCTAATAAGTAGAATAGTTGAAAAAGGGGCAGGGACAGGTTGAACAGTTTACCCCCCGCTGTCATCAGGAATCGCTCACAGAGGGGCATCAGTGGACCTAGCTATTTTTAGACTTCATTTAGCAGGGATTTCATCAATTTTAGGAGCAGTAAATTTTATTACAACAATTATTAATATACGATCAGTAGGAATAACATTTGATCGAATACCCTTATTTGTATGATCAGTGGGAATTACAGCATTGTTATTGTTACTGTCTTTACCAGTTTTAGCTGGAG
MF634274.1	Scaphinotus marginatus	voucher BIOUG26554-D05 cytochrome oxidase subunit 1 (COI) gene partial cds mitochondrial	TAGTTCCTTTAATATTAGGAGCTCCTGATATAGCTTTTCCTCGAATAAATAACATAAGATTTTGATTATTACCTCCTTCCTTAACTCTTTTACTTATAAGCAGTATAGTTGAAAGTGGGGCGGGTACTGGGTGAACTGTTTACCCCCCCCTTTCCTCTGGAATTGCCCATAGAGGGGCTTCCGTAGATCTTGCAATTTTTAGTCTTCATTTAGCAGGAGTTTCATCTATTTTAGGAGCAGTTAATTTTATTACAACAATTATTAATATACGATCTGTGGGGATAACATTTGACCGAATGCCTTTATTTGTTTGAAGTGTTGGTATTACCGCTTTATTACTTTTACTCTCATTACCTGTATTAGCTGGTG
KM841982.1	Scaphinotus marginatus	voucher BIOUG03888-C11 cytochrome oxidase subunit 1 (COI) gene partial cds mitochondrial	TAGTTCCTTTAATATTAGGAGCTCCTGATATAGCTTTTCCTCGAATAAATAACATAAGATTTTGATTATTACCTCCTTCCTTAACTCTTTTACTTATAAGCAGTATAGTTGAAAGTGGGGCGGGTACTGGGTGAACTGTTTACCCCCCCCTTTCCTCTGGAATTGCCCATAGAGGGGCTTCCGTAGATCTTGCAATTTTTAGTCTTCATTTAGCAGGAGTTTCATCTATTTTAGGAGCAGTTAATTTTATTACAACAATTATTAATATACGATCTGTGGGGATAACATTTGACCGAATGCCTTTATTTGTTTGAAGTGTTGGTATTACCGCTTTATTACTTTTACTCTCATTACCTGTATTAGCTGGTG
JQ646613.1	Cychrus caraboides	caraboides voucher CC00817 cytochrome oxidase subunit I (COI) gene partial cds mitochondrial	TAGTTCCTCTAATATTAGGAGCTCCTGATATAGCTTTTCCACGAATAAACAATATAAGATTTTGACTACTTCCTCCTTCCTTAACCCTCCTACTTATGAGAAGTATGGTGGAAAGAGGTGCAGGTACAGGATGAACAGTTTACCCACCCCTTTCATCTAGAATTGCCCATAGAGGGGCATCGGTAGATTTAGCAATTTTTAGATTACATTTAGCTGGAATTTCTTCTATTTTAGGAGCAGTAAATTTTATTACAACAATCATTAATATACGATCAGTAGGAATAAGATTTGATCGAATACCTTTATTTGTTTGAAGTGTTGGTATTACTGCTTTATTACTTTTACTCTCATTACCAGTATTAGCAGGAG
JQ646570.1	Cychrus attenuatus	attenuatus voucher CC00771 cytochrome oxidase subunit I (COI) gene partial cds mitochondrial	TAGTTCCTTTAATATTAGGGGCTCCTGATATAGCTTTCCCTCGAATAAATAATATAAGATTTTGACTACTCCCCCCTTCTTTAACTCTTCTACTTATAAGTAGAATAGTGGAAAGTGGAGCAGGCACAGGTTGAACTGTGTACCCCCCCCTTTCATCTAGAATTGCCCACAGAGGAGCCTCGGTAGATTTAGCTATTTTTAGTTTACATTTAGCTGGTATTTCTTCTATTCTAGGAGCAGTAAATTTCATTACAACAATTATTAATATACGATCAGTAGGAATAACATTTGATCGAATACCTCTATTTGTATGAAGTGTTGGTATTACTGCTTTATTACTTTTATTATCATTACCAGTTTTAGCAGGTG
JQ646531.1	Carabus latreilleanus	latreilleanus voucher CC00495 cytochrome oxidase subunit I (COI) gene partial cds mitochondrial	TAGTCCCATTGATACTTGGAGCCCCTGATATAGCATTTCCTCGGATAAATAATATAAGATTCTGACTTTTACCGCCATCTCTAACACTTCTCCTTATAAGTAGAATAGTTGAAAGGGGGGCAGGTACAGGTTGAACAGTTTATCCACCTTTATCATCTGGAATTGCCCATAGTGGAGCATCAGTAGATTTAGCAATTTTTAGACTACATTTAGCTGGAATTTCTTCAATTCTAGGGGCAGTAAATTTTATTACAACAATTATTAACATACGATCAGTAGGAATAACTTTTGATCGAATACCACTATTTGTATGATCTGTTGGTATTACAGCATTATTGCTTTTACTATCATTACCTGTTCTAGCAGGAG
JQ646526.1	Carabus latreilleanus	latreilleanus voucher CC00489 cytochrome oxidase subunit I (COI) gene partial cds mitochondrial	TAGTCCCATTGATACTTGGGGCCCCTGATATAGCATTTCCTCGAATAAATAATATAAGATTCTGACTTTTACCACCATCTCTAACACTTCTCCTTATAAGTAGAATAGTTGAAAGGGGGGCAGGTACAGGTTGAACAGTTTATCCACCTTTATCATCTGGAATTGCCCATAGTGGAGCATCAGTAGATTTAGCAATTTTTAGATTACATTTAGCTGGAATTTCTTCAATTCTAGGAGCAGTAAATTTTATTACAACAATTATTAATATACGATCAGTAGGAATAACTTTTGATCGAATACCACTATTTGTATGATCTGTTGGTATTACAGCTTTATTACTTTTACTATCATTACCTGTTTTAGCAGGAG
HM433392.1	Calosoma scrutator	voucher BIOUG CAN :09BBCOL-0003 cytochrome oxidase subunit 1 (COI) gene partial cds mitochondrial	TAGTTCCATTAATATTAGGAGCTCCTGATATAGCGTTTCCTCGAATAAATAATATAAGTTTTTGACTTCTTCCTCCTTCTTTAAGCCTCCTTCTAATAAGCAGTATAGTGGAAAATGGAGCAGGGACAGGTTGAACAGTATACCCACCCCTTTCATCAGTAATTGCCCATAGAGGAGCTTCTGTAGATTTAGCTATTTTTAGACTTCATTTAGCTGGAATTTCTTCTATTTTAGGAGCAGTAAATTTTATTACAACAATTATTAATATACGATCAGTAGGAATAACATTTGATCGAATACCATTATTTGTGTGATCAGTAGGAATTACAGCTCTATTACTTTTATTATCTTTACCAGTATTAGCAGGAG
JQ646615.1	Carabus nodulosus	nodulosus voucher TD116 cytochrome oxidase subunit I (COI) gene partial cds mitochondrial	TAGTTCCTTTAATATTAGGAGCCCCTGATATAGCCTTCCCTCGAATAAATAATATAAGATTTTGACTTTTACCTCCATCTTTAACTCTTCTCCTAATAAGTAGAATAGTTGAAAAAGGGGCTGGTACAGGTTGAACAATTTACCCCCCCTTATCATCTGGAATTGCTCATAGAGGAGCTTCTGTTGATTTAGCTATTTTTAGATTACACTTAGCTGGGATTTCTTCTATTTTAGGAGCAGTAAATTTTATTACGACAATTATTAATATACGATCAGTAGGAATAACCTTTGACCGAATACCTTTATTTGTATGATCTGTAGGTATTACCGCTTTATTACTTTTACTATCTCTTCCAGTATTAGCCGGAG
JQ646551.1	Carabus arcadicus	merlini voucher CC00519 cytochrome oxidase subunit I (COI) gene partial cds mitochondrial	TAGTTCCTTTAATATTGGGAGCCCCAGATATAGCCTTTCCACGAATAAATAATATAAGATTTTGATTACTTCCCCCTTCTTTAACACTTCTGCTAATAAGCAGAATGGTAGAAAGTGGAGCAGGTACAGGATGAACAGTATACCCCCCTCTATCATCAGGAATTGCCCATAGAGGGGCTTCTGTAGATTTAGCTATTTTTAGATTACACTTAGCTGGAATTTCTTCAATTCTAGGGGCAGTAAATTTTATTACAACAATTATTAATATACGATCAGTAGGAATAACTTTTGATCGAATACCTTTATTTGTATGATCTGTAGGAATCACAGCATTGTTACTTTTACTTTCTTTACCTGTATTAGCTGGAG
JQ646590.1	Carabus intricatus	lefebvrei voucher CC00792 cytochrome oxidase subunit I (COI) gene partial cds mitochondrial	TAGTTCCTTTAATATTAGGAGCTCCAGATATAGCCTTTCCACGAATAAACAATATAAGATTTTGATTACTCCCCCCTTCTTTAACACTCCTGCTAATAAGCAGAATAGTAGAAAGTGGAGCAGGTACAGGATGAACAGTATATCCCCCTCTATCATCAGGAATTGCCCATAGAGGGGCTTCTGTAGATTTAGCTATTTTTAGATTACATTTAGCTGGAATTTCTTCAATTCTAGGAGCAGTAAATTTTATTACAACAATTATTAATATACGATCAGTAGGAATATCTTTTGATCGAATACCTTTATTTGTATGATCAGTAGGAATCACAGCATTATTACTTTTACTTTCTTTACCTGTATTAGCTGGAG
JQ646566.1	Carabus intricatus	intricatus voucher CC00766 cytochrome oxidase subunit I (COI) gene partial cds mitochondrial	TAGTCCCTTTAATATTAGGAGCTCCAGATATAGCCTTTCCACGAATAAACAATATAAGATTTTGATTACTCCCCCCTTCTTTAACACTCCTGCTAATAAGCAGAATAGTAGAAAGTGGGGCAGGTACAGGATGAACAGTATACCCTCCTCTATCATCAGGAATTGCCCATAGAGGGGCTTCTGTAGATTTAGCTATTTTTAGATTACATTTAGCTGGAATTTCTTCAATTCTAGGAGCAGTAAATTTTATTACAACAATTATTAATATACGATCAGTAGGAATAACTTTTGATCGAATACCTTTATTTGTGTGATCAGTAGGAATCACAGCATTATTACTTTTACTTTCTTTACCTGTATTAGCTGGAG
JQ646552.1	Carabus intricatus	intricatus voucher CC00520 cytochrome oxidase subunit I (COI) gene partial cds mitochondrial	TAGTCCCTTTAATATTAGGAGCTCCAGATATAGCCTTTCCACGAATAAACAATATAAGATTTTGATTACTCCCCCCTTCTTTAACACTCCTGCTAATAAGCAGAATAGTAGAAAGTGGGGCAGGTACAGGATGAACAGTATACCCTCCTCTATCATCAGGAATTGCCCATAGAGGGGCTTCTGTAGATTTAGCTATTTTTAGATTACATTTAGCTGGAATTTCTTCAATTCTAGGAGCAGTAAATTTTATTACAACAATTATTAATATACGATCAGTAGGAATAACTTTTGATCGAATACCTTTATTTGTGTGATCAGTAGGAATCACAGCATTATTACTTTTACTTTCTTTACCTGTATTAGCTGGAG
JQ646593.1	Carabus irregularis	bucephalus voucher CC00795 cytochrome oxidase subunit I (COI) gene partial cds mitochondrial	TGGTCCCTCTAATATTAGGAGCACCTGATATAGCATTTCCCCGAATAAATAATATAAGATTTTGACTACTACCTCCTTCTTTAACTCTCCTCCTAATAAGTTCTATAGTAGAAAGAGGAGCAGGTACAGGATGAACTGTATACCCTCCTTTATCATCTGGAATTGCTCATAGAGGTGCTTCTGTAGATTTAGCTATTTTCAGATTACATTTAGCCGGTATTTCCTCAATTCTAGGAGCAGTAAATTTTATTACAACTATTATTAATATACGATCAGTAGGAATAACTTTTGACCGAATGCCTTTATTTGTTTGGTCAGTAGGAATTACAGCTTTATTACTTTTACTTTCTCTACCAGTATTAGCAGGAG
JQ646530.1	Carabus depressus	depressus voucher CC00494 cytochrome oxidase subunit I (COI) gene partial cds mitochondrial	TAGTACCTCTAATACTAGGAGCACCTGATATAGCATTTCCTCGAATAAATAATATAAGATTTTGACTACTACCCCCTTCTTTAACTCTTCTCCTAATAAGTTCTATAGTAGAAAGAGGAGCTGGTACAGGATGAACAGTATACCCTCCATTATCATCTGGAATTGCTCATAGAGGTGCTTCTGTAGATTTAGCTATTTTTAGATTACATTTAGCTGGAATTTCTTCAATTCTAGGAGCAGTAAATTTTATTACAACAATTATTAATATACGATCAGTAGGAATAACCTTTGATCGAATACCTTTATTTGTTTGATCTGTAGGAATTACAGCTTTATTACTTTTACTTTCTTTACCAGTATTGGCAGGAG
JQ646605.1	Carabus jingzhongensis	jingzhongensis voucher CC00808 cytochrome oxidase subunit I (COI) gene partial cds mitochondrial	TAGTTCCTTTAATACTAGGAGCTCCTGATATAGCATTCCCTCGAATAAATAACATGAGATTTTGATTATTGCCCCCATCTTTGGTCCTTCTCTTAATAAGCTCTATGGTCGAAAAAGGAGCAGGTACAGGTTGAACTGTGTACCCCCCGCTATCATCAAGAATTGCCCACGGTGGAGCATCTGTGGATTTAGCAATCTTTAGTTTACATCTAGCAGGAGTCTCATCAATTTTAGGAGCAGTTAATTTTATTACCACTATTATTAATATACGTTCAGTAGGAATAACATTTGATCGAATACCATTATTTGTATGATCTGTAGGTATTACTGCTTTATTGTTACTACTTTCTTTGCCCGTATTAGCTGGAG
JQ646606.1	Carabus kouanping	kouanping voucher CC00809 cytochrome oxidase subunit I (COI) gene partial cds mitochondrial	TAGTTCCTTTAATATTAGGAGCTCCTGATATAGCTTTCCCTCGAATAAATAATATGAGATTCTGACTTTTACCTCCATCTCTGACCCTTCTCTTAATGAGCTCTATAGTTGAAAAAGGGGCAGGCACAGGTTGAACTGTGTACCCTCCGCTATCCTCAGGAATTGCCCACGGAGGCGCATCAGTAGATTTAGCTATTTTTAGTTTACATTTAGCAGGGATCTCCTCAATCCTAGGAGCAGTAAATTTTATCACAACAATCATTAATATGCGATCAATAGGAATAACTTTAGATCGAATACCATTATTTGTTTGATCTGTAGGTATTACCGCATTACTCTTACTTCTTTCTTTACCTGTATTAGCTGGAG
JQ646604.1	Carabus skyaphilus	skyaphilus voucher CC00806 cytochrome oxidase subunit I (COI) gene partial cds mitochondrial	TAGTTCCTTTAATATTAGGAGCCCCTGATATAGCGTTTCCTCGAATGAATAATATGAGATTCTGACTTTTACCCCCATCTTTAACCCTCCTCTTAATGAGTTCTATGGTTGAAAAAGGAGCAGGTACAGGTTGAACTGTCTACCCACCCCTATCCTCAGGAATCGCCCATAGAGGCGCATCAGTAGACTTAGCTATTTTTAGTTTACATTTAGCTGGGATTTCATCAATTCTAGGGGCAGTAAACTTTATCACAACTATTATTAACATACGATCAGTAGGAATAACCTTTGACCGAATACCATTATTTGTGTGATCTGTCGGAATCACTGCTTTACTGTTACTGCTTTCTTTACCTGTATTAGCTGGGG
JQ646594.1	Carabus catenulatus	catenulatus voucher CC00796 cytochrome oxidase subunit I (COI) gene partial cds mitochondrial	TAGTCCCATTAATACTAGGAGCCCCAGATATAGCCTTTCCTCGAATAAATAATATAAGTTTTTGATTATTGCCTCCTTCTCTGACTCTTCTCCTAATAAGAAGAATAGTGGAAAAGGGGGCAGGTACAGGATGAACAGTTTACCCCCCACTGTCTTCTGGTATTGCCCATAGAGGGGCATCCGTAGATTTAGCAATTTTTAGACTACATTTGGCTGGGATCTCCTCTATTCTAGGAGCAGTAAATTTTATTACAACAATTATTAATATGCGATCAGAAGGAATAACTTTTGATCGAATACCCCTATTTGTTTGATCCGTTGGTATTACTGCGTTATTGTTACTTTTATCTTTACCAGTATTAGCCGGAG
JQ646579.1	Carabus nitididorsus	nitididorsus voucher CC00781 cytochrome oxidase subunit I (COI) gene partial cds mitochondrial	TGGTTCCTTTAATGTTAGGGGCTCCAGATATAGCCTTTCCTCGAATAAATAATATAAGCTTTTGACTATTGCCCCCCTCTTTGACTCTCCTCCTAATAAGTAGAATAGTGGAAAAAGGGGCAGGTACAGGATGAACAGTATACCCCCCCCTGTCTTCTGGTATTGCTCATAGAGGAGCATCTGTAGATTTAGCAATTTTTAGATTACATTTAGCTGGGATTTCTTCTATTTTAGGGGCAGTAAACTTTATCACAACAATTATTAATATACGATCAGTAGGAATAACATTTGACCGAATGCCCCTATTTGTATGATCTGTAGGTATTACAGCATTATTACTATTACTATCTTTACCAGTATTGGCTGGAG
JQ646588.1	Carabus deyrollei	deyrollei voucher CC00790 cytochrome oxidase subunit I (COI) gene partial cds mitochondrial	TAGTCCCTTTAATATTGGGGGCCCCTGATATAGCTTTTCCTCGAATAAATAATATAAGATTTTGACTTTTGCCACCTTCTCTGACTCTCCTCCTAATAAGTAGAATAGTAGAGAAAGGGGCAGGTACAGGATGAACAGTTTACCCTCCCCTGTCCTCTGGACTTGCTCATAGAGGAGCATCTGTAGATTTAGCAATTTTTAGATTACATTTAGCTGGGATTTCTTCTATTTTAGGAGCAGTAAATTTTATTACAACAATTATTAATATGCGGTCAGTAGGAATAACTTTTGACCGAATGCCTTTATTTGTATGATCAGTAGGAATTACAGCATTACTTTTATTACTATCATTACCAGTTCTAGCCGGAG
JQ646568.1	Carabus arvensis	sylvaticus voucher CC00769 cytochrome oxidase subunit I (COI) gene partial cds mitochondrial	TAGTACCTTTAATATTAGGGGCTCCTGATATAGCCTTTCCTCGAATAAATAATATAAGATTTTGACTTTTACCTCCTTCTCTGACTCTCCTCCTAATAAGTAGAATAGTAGAGAAAGGGGCAGGCACAGGATGAACAGTTTACCCCCCCCTGTCCTCTAGACTTGCCCATAGAGGAGCGTCTGTAGATTTAGCAATTTTTAGATTACATTTAGCTGGAATTTCTTCTATTTTAGGGGCAGTAAATTTTATCACAACAATTATTAATATACGATCAGTTGGAATAACTTTTGATCGAATGCCTTTATTTGTATGATCTGTAGGAATTACAGCATTACTTTTATTATTATCTCTACCAGTCCTAGCTGGAG
JQ646610.1	Carabus quinlani	quinlani voucher CC00813 cytochrome oxidase subunit I (COI) gene partial cds mitochondrial	TAGTACCTTTAATATTAGGTGCCCCAGATATGGCATTCCCTCGAATAAATAACATAAGATTCTGACTTCTCCCCCCTTCTCTGACCCTTCTCCTAATAAGTAGTATAGTCGAAAAAGGAGCAGGGACAGGATGAACAGTTTACCCTCCCCTGTCATCAGGAATCGCCCACAGAGGGGCATCGGTAGATCTAGCTATTTTTAGACTTCATCTAGCAGGTATTTCATCAATTTTAGGAGCTGTAAATTTTATTACAACAATTATTAATATACGGTCAGTAGGAATGACATTTGATCGAATACCATTATTTGTGTGATCAGTGGGAATTACAGCATTATTACTATTACTCTCTTTACCTGTTTTAGCGGGAG
JQ646607.1	Carabus quinlani	quinlani voucher CC00810 cytochrome oxidase subunit I (COI) gene partial cds mitochondrial	TAGTACCTTTAATATTAGGTGCCCCAGATATAGCATTCCCTCGAATAAATAACATGAGATTCTGACTTCTCCCCCCATCTTTAAGCCTTCTCCTAATAAGTAGAATAGTCGAAAAAGGGGCAGGGACAGGATGAACAGTTTACCCTCCCCTGTCATCTGGAATCGCCCACAGAGGGGCATCGGTAGATTTAGCTATTTTTAGACTTCATTTAGCAGGAATTTCATCAATTCTAGGAGCTGTAAATTTTATTACAACAATTATTAATATACGATCAGTCGGGATAACATTTGACCGCATACCATTATTTGTATGATCAGTAGGAATTACAGCACTATTATTACTGCTTTCCCTACCTGTTTTAGCAGGGG
JQ646577.1	Carabus fraterculus	jirisanensis voucher CC00779 cytochrome oxidase subunit I (COI) gene partial cds mitochondrial	TAGTTCCATTAATACTAGGTGCCCCGGACATAGCATTTCCTCGAATAAATAATATAAGATTTTGACTTTTACCTCCTTCTTTAACACTCCTCCTAATAAGTAGAATAGTTGAAAAAGGAGCAGGGACAGGATGAACAGTTTACCCTCCACTATCATCAGGAATTGCCCACAGAGGTGCGTCGGTAGACTTAGCTATCTTTAGACTTCATCTAGCAGGAATCTCATCAATTTTAGGAGCAGTAAATTTTATTACAACAATTATTAATATACGGTCAGTAGGGATAACATTTGACCGTATACCCCTATTTGTATGATCAGTAGGAATCACGGCTTTACTATTATTACTGTCTTTACCTGTTTTAGCTGGGG
JQ646582.1	Carabus convexus	convexus voucher CC00784 cytochrome oxidase subunit I (COI) gene partial cds mitochondrial	TAGTTCCACTAATATTAGGAGCCCCAGATATGGCATTCCCTCGAATAAATAATATAAGATTCTGACTCCTACCCCCTTCTTTGACCCTTCTCCTTATAAGTAGAATAGTTGAAAAAGGGGCAGGTACAGGATGAACAGTTTACCCTCCGCTATCATCAGGAATTGCCCACAGAGGGGCATCGGTAGATCTAGCTATTTTTAGACTTCATTTAGCAGGAATTTCCTCAATTTTAGGAGCAGTAAATTTTATTACAACAATTATTAATATACGTTCAGTGGGAATAACATTTGACCGTATACCACTATTTGTATGATCAGTAGGAATCACAGCCCTATTACTACTACTATCTTTACCTGTTCTAGCTGGAG
KJ203267.1	Carabus chamissonis	voucher 07PROBE-04857 cytochrome oxidase subunit 1 (COI) gene partial cds mitochondrial	TAGTCCCCTTAATATTAGGAGCACCAGATATAGCATTCCCTCGAATAAATAATATAAGATTTTGACTTCTACCCCCTTCTTTGACTCTCCTCCTAATAAGTAGAATAGTCGAAAAAGGGGCAGGGACAGGTTGAACAGTTTACCCTCCACTATCATCAGGAATTGCTCATAGAGGGGCATCAGTAGATCTAGCTATTTTTAGTCTTCATTTAGCAGGAATTTCATCAATTTTAGGAGCTGTAAATTTTATTACAACAATTATTAATATACGATCAGTAGGTATAACATTCGATCGTATACCATTATTCGTATGATCAGTAGGGATTACAGCACTATTATTACTACTATCTTTACCTGTTCTAGCTGGAG
JQ646608.1	Carabus tamang	gurkhaorum voucher CC00811 cytochrome oxidase subunit I (COI) gene partial cds mitochondrial	TAGTACCTTTAATATTGGGCGCCCCAGATATGGCATTTCCTCGAATAAATAACATAAGCTTCTGACTTCTTCCCCCTTCTTTAACTCTCCTCCTAATAAGTAGAATAGTCGAAAAAGGAGCAGGGACAGGATGAACAGTGTACCCCCCACTATCATCAGGAATTGCTCATAGAGGTGCATCAGTAGATCTAGCTATTTTTAGACTTCATTTAGCAGGAATTTCATCAATTTTAGGAGCTGTAAATTTTATTACAACAATTATTAATATACGATCAGTAGGAATAACATTCGATCGTATACCATTATTCGTATGATCTGTAGGAATTACAGCATTATTGTTACTTTTATCTTTACCTGTTCTAGCTGGAG
JQ646560.1	Carabus melancholicus	costatus voucher CC00759 cytochrome oxidase subunit I (COI) gene partial cds mitochondrial	TAGTTCCATTAATATTGGGAGCTCCAGATATAGCCTTCCCTCGAATAAATAACATAAGATTCTGACTTCTCCCCCCTTCTTTGACCCTACTCTTAATGAGCAGTATAGTTGAAAAAGGAGCAGGGACAGGTTGAACTGTGTACCCTCCACTCTCATCAGGAATTGCTCATGCCGGAGCATCAGTAGATTTAGCAATTTTCAGACTACATTTAGCAGGTATTTCTTCAATTCTTGGTGCAGTAAATTTTATTACAACTATTATTAATATACGATCAGTAGGAATAACCTTTGACCGAATGCCATTATTTGTATGATCAGTAGGAATTACAGCATTATTACTCCTTCTATCTTTACCTGTATTAGCAGGAG
JQ646533.1	Carabus reitterianus	reitterianus voucher CC00497 cytochrome oxidase subunit I (COI) gene partial cds mitochondrial	TAGTTCCATTAATATTAGGAGCCCCAGATATAGCATTCCCTCGAATAAACAATATAAGATTTTGATTACTTCCACCATCTTTGACTCTTCTTCTAATAAGTAGAATGGTCGAAAGGGGGGCTGGGACAGGTTGAACGGTTTACCCTCCGCTGTCGTCTGGAATTGCCCACAGAGGGGCATCGGTAGATTTAGCAATTTTTAGCCTACACTTAGCAGGAGTTTCATCAATTTTAGGGGCAGTAAATTTCATTACAACAATTATTAATATACGATCAGTAGGTATAACATTTGATCGTATACCTTTATTTGTATGATCAGTGGGAATTACCGCATTATTACTATTACTTTCTCTCCCAGTATTGGCTGGAG
JQ646584.1	Carabus glabratus	lapponicus voucher CC00786 cytochrome oxidase subunit I (COI) gene partial cds mitochondrial	TAGTCCCCTTAATATTAGGAGCCCCAGATATAGCATTTCCTCGAATAAATAATATGAGATTTTGACTTCTTCCCCCCTCTTTGACCCTTCTCCTAATAAGTAGAATAGTGGAAAAAGGGGCAGGTACAGGTTGAACAGTTTACCCCCCCCTGTCTTCTGGAATTGCCCATAGAGGGGCATCAGTGGATTTAGCTATTTTTAGTTTACATTTAGCGGGAATTTCATCAATCCTGGGAGCAGTAAATTTTATTACAACAATTATTAATATACGATCTGTTGGAATAACATTTGATCGAATGCCTTTATTTGTATGATCTGTAGGAATTACAGCTTTATTACTTTTACTTTCTTTACCTGTGTTGGCTGGAG
JQ646565.1	Carabus glabratus	glabratus voucher CC00765 cytochrome oxidase subunit I (COI) gene partial cds mitochondrial	TAGTCCCCTTAATATTAGGAGCCCCAGATATAGCATTTCCTCGAATAAATAATATGAGATTTTGACTTCTTCCCCCCTCTTTGACCCTTCTCCTAATAAGTAGAATAGTGGAAAAAGGGGCAGGTACAGGTTGAACAGTTTACCCCCCCCTGTCTTCTGGAATTGCCCATAGAGGGGCATCAGTGGATTTAGCTATTTTTAGTTTACATTTAGCGGGAATTTCATCAATCCTGGGAGCAGTAAATTTTATTACAACAATTATTAATATACGATCTGTTGGAATAACATTTGATCGAATGCCTTTATTTGTATGATCTGTAGGAATTACAGCTTTATTACTTTTACTTTCTTTACCTGTGTTGGCTGGAG
JQ646586.1	Carabus cateniger	cateniger voucher CC00788 cytochrome oxidase subunit I (COI) gene partial cds mitochondrial	TAGTTCCATTAATACTAGGAGCCCCAGATATGGCATTCCCTCGAATAAATAATATAAGATTTTGACTTCTTCCCCCTTCTTTAACCCTCCTCTTAATGAGCTCTATAGTTGAAAAAGGAGCAGGAACAGGTTGAACGGTTTACCCCCCGCTATCATCTGGAATTGCTCACAGAGGAGCCTCTGTAGATTTAGCTATTTTTAGATTACATTTAGCAGGAATTTCATCAATTTTAGGAGCTGTAAATTTTATTACAACAATTATTAATATACGATCAGTTGGAATAACATTTGATCGTATGCCTTTATTTGTATGATCAGTAGGAATTACAGCATTATTACTTTTACTTTCTTTGCCAGTATTAGCTGGGG
JQ646537.1	Carabus mikhaili	loustei voucher CC00501 cytochrome oxidase subunit I (COI) gene partial cds mitochondrial	TAGTTCCATTAATATTAGGAGCTCCAGATATAGCATTCCCCCGAATAAATAATATAAGATTTTGACTTCTCCCTCCTTCTTTAAGCCTCCTCCTAATAAGTAGAATAGTCGAAAAAGGAGTAGGGACAGGATGAACGGTTTACCCTCCGCTGTCATCTGGAATTGCCCACAGAGGAGCATCAGTAGATTTAGCTATTTTTAGTTTACATCTAGCAGGAATTTCATCAATTTTAGGAGCTGTAAATTTTATTACAACAATTATTAATATACGATCAGTCGGTATAACATTTGATCGCGTACCTTTATTTGTATGATCAGTAGGAATTACAGCACTATTACTATTACTTTCTTTACCAGTATTGGCTGGGG
JQ646549.1	Carabus ladygini	ladygini voucher CC00516 cytochrome oxidase subunit I (COI) gene partial cds mitochondrial	TAGTCCCATTAATATTAGGAGCACCAGATATGGCATTCCCCCGAATAAATAATATAAGATTTTGACTTCTGCCTCCTTCCTTAACTCTCCTCCTAATAAGTAGAATAGTTGAAAAAGGGGCAGGGACAGGTTGAACGGTTTACCCTCCGCTGTCATCTAGAATTGCCCACAGAGGGGCATCGGTAGATTTAGCTATTTTTAGTTTACATTTAGCAGGGATTTCATCAATTTTAGGAGCTGTAAATTTTATTACAACAATTATCAATATACGATCAATTGGTATAACATTTGATCGCATGCCCTTATTTGTATGATCAGTAGGAATTACAGCATTATTACTTTTACTTTCTTTACCAGTATTAGCCGGAG
JQ646539.1	Carabus xiei	abaxianensis voucher CC00503 cytochrome oxidase subunit I (COI) gene partial cds mitochondrial	TAGTCCCATTAATATTAGGAGCACCAGATATGGCATTCCCCCGAATAAATAATATAAGATTTTGACTTCTGCCCCCTTCTTTAACTCTCCTCCTAATAAGTTCAATAGTTGAAAAAGGGGCAGGGACAGGTTGAACGGTTTACCCCCCGCTGTCATCTAGAATTGCCCACAGAGGGGCATCGGTAGATTTAGCTATTTTTAGTTTACATTTAGCAGGGATTTCATCAATTTTAGGAGCTGTAAATTTTATTACAACAATTATCAATATACGATCAGTTGGTATAACATTTGATCGCATGCCCTTATTTGTATGATCAGTAGGAATTACAGCATTATTACTTTTACTTTCTTTACCAGTATTGGCCGGAG
JQ646536.1	Carabus gracilicollis	shatanensis voucher CC00500 cytochrome oxidase subunit I (COI) gene partial cds mitochondrial	TAGTCCCATTAATATTGGGAGCACCAGATATAGCATTCCCCCGAATAAATAATATAAGATTTTGGCTTCTACCTCCTTCTTTAACTCTCCTCCTAATAAGTAGAATAGTTGAAAAAGGGGCAGGGACAGGTTGAACGGTTTACCCTCCGCTGTCATCTGGAATTGCTCACAGAGGCGCATCAGTAGATTTAGCTATTTTTAGTTTACATTTAGCAGGGATTTCATCAATTTTAGGAGCTGTAAATTTTATTACAACAATTATTAATATACGATCAGTTGGTATAACATTTGATCGCATGCCCTTATTTGTATGATCAGTAGGAATTACAGCGTTATTACTTTTACTTTCTTTACCAGTACTAGCCGGAG
JQ646550.1	Carabus buddaicus	gansuicus voucher CC00517 cytochrome oxidase subunit I (COI) gene partial cds mitochondrial	TAGTCCCATTAATATTGGGAGCACCAGATATGGCATTCCCCCGAATAAATAATATAAGATTTTGACTTCTGCCCCCTTCTTTAACTCTCCTCCTAATAAGTAGAATAGTTGAAAAAGGAGCAGGGACAGGATGAACGGTTTACCCTCCGCTGTCATCTGGAATTGCCCACAGAGGAGCATCAGTAGATTTAGCTATTTTTAGTTTACACTTAGCAGGGATTTCATCAATTTTAGGAGCTGTAAATTTTATTACAACAATTATTAATATACGATCAGTTGGTATAACATTTGATCGCATGCCTTTATTTGTATGGTCAGTAGGAATTACAGCATTATTGCTTTTACTTTCTTTACCAGTATTAGCAGGAG
JQ646541.1	Carabus roborowskii	sanggarparensis voucher CC00505 cytochrome oxidase subunit I (COI) gene partial cds mitochondrial	TAGTCCCATTAATATTGGGGGCACCAGATATAGCATTCCCCCGAATAAATAATATAAGATTTTGACTTCTGCCCCCTTCTTTAACTCTCCTCCTAATAAGTAGAATGGTCGAAAAAGGGGCAGGGACAGGTTGAACGGTTTACCCTCCGCTGTCATCTGGAATTGCCCACAGAGGAGCGTCAGTGGATTTAGCTATTTTTAGTTTACATTTAGCAGGAATTTCATCAATTTTAGGAGCTGTAAATTTTATTACAACAATTATTAATATACGATCAATTGGTATAACTTTTGATCGCATACCCTTATTTGTATGGTCAGTAGGAATTACAGCATTATTGCTTTTACTTTCTTTACCAGTATTGGCAGGAG
JQ646580.1	Carabus seishinensis	seunglaki voucher CC00782 cytochrome oxidase subunit I (COI) gene partial cds mitochondrial	TAGTCCCATTAATATTAGGTGCCCCAGATATAGCATTCCCACGAATAAATAATATAAGATTTTGACTTCTCCCCCCTTCTTTGACCCTTCTCCTAATAAGTTCAATGGTTGAAAAAGGAGCAGGTACAGGATGAACGGTTTACCCTCCCCTGTCATCTGGAATTGCCCATAGAGGAGCATCCGTAGATTTAGCTATTTTTAGATTACATCTAGCGGGGGTCTCATCAATTTTAGGAGCAGTAAATTTTATTACAACAATTATTAATATACGATCAGTAGGAATAACATTTGACCGCATGCCTTTATTTGTATGATCAGTAGGAATTACAGCATTATTACTTTTGCTTTCTTTACCAGTATTAGCAGGAG
JQ646578.1	Carabus semiopacus	semiopacus voucher CC00780 cytochrome oxidase subunit I (COI) gene partial cds mitochondrial	TAGTTCCATTAATATTAGGCGCTCCAGATATAGCATTCCCTCGAATAAATAATATAAGATTTTGACTTCTGCCCCCTTCTCTGACCCTTCTCCTAATAAGTAGAATGGTTGAAAAAGGGGCAGGCACAGGATGAACGGTTTACCCCCCTCTTTCATCTGGAATTGCCCATAGAGGTGCATCCGTAGATTTAGCTATTTTTAGATTACACTTAGCAGGAATCTCTTCAATTTTAGGTGCAGTAAATTTTATTACAACAATTATTAATATACGATCTGTAGGGATAACATTTGACCGTATACCTTTATTTGTATGATCAGTAGGAATTACTGCATTATTACTTTTACTTTCTTTACCAGTATTAGCGGGGG
JQ646616.1	Carabus laotse	laotse voucher TD117 cytochrome oxidase subunit I (COI) gene partial cds mitochondrial	TAGTACCATTAATATTAGGAGCCCCCGATATAGCATTTCCCCGAATAAATAATATGAGATTTTGACTTCTACCTCCTTCTTTGACTCTCCTACTAATAAGTAGAATAGTCGAAAAAGGGGCAGGAACAGGTTGAACGGTTTACCCCCCGCTATCATCTGGAATTGCCCATAGAGGAGCCTCAGTAGATTTAGCTATTTTTAGATTACATTTAGCAGGGATTTCATCAATTTTAGGTGCTGTAAATTTTATTACAACAATTATTAATATACGATCAATTGGAATAACATTTGATCGTATGCCCCTATTTGTGTGATCAGTAGGAATTACAGCATTATTACTTTTACTTTCCTTACCAGTATTAGCAGGAG
JQ646532.1	Carabus titanus	titanus voucher CC00496 cytochrome oxidase subunit I (COI) gene partial cds mitochondrial	TAGTTCCATTAATACTAGGAGCACCAGATATAGCATTCCCCCGAATAAACAATATGAGATTTTGACTTCTACCTCCCTCTTTAACCCTCCTACTAATAAGTAGAATAGTCGAAAAAGGGGCAGGGACAGGTTGAACGGTTTACCCTCCGCTGTCATCTGGAATCGCCCATAGAGGGGCATCGGTAGATTTAGCTATTTTTAGATTACATTTAGCAGGGATTTCATCAATTCTAGGAGCAGTAAATTTTATTACAACAATTATTAATATACGATCAGTAGGAATAACATTTGATCGTATACCTTTATTTGTATGATCAGTAGGAATCACAGCATTATTACTTTTACTTTCTCTACCAGTATTAGCTGGGG
JQ646600.1	Carabus auratus	navarricus voucher CC00802 cytochrome oxidase subunit I (COI) gene partial cds mitochondrial	TAGTCCCTCTAATATTGGGAGCCCCTGATATAGCATTTCCACGAATAAATAACATAAGATTTTGATTATTGCCTCCATCTCTGACCCTTCTCTTAATGAGCAGAATGGTCGAAAAGGGGGCAGGGACAGGATGAACAGTGTACCCCCCACTGTCATCTGGGATTGCCCATAGAGGAGCATCAGTAGATTTAGCAATTTTTAGATTACATTTAGCGGGAATCTCTTCAATTTTAGGAGCAGTAAATTTTATCACAACAATTATTAATATGCGATCTGTAGGAATAACTTTTGATCGAATACCTTTATTTGTCTGATCTGTAGGAATTACAGCATTATTACTTTTATTATCTTTACCCGTATTAGCAGGTG
JQ646602.1	Carabus clatratus	clatratus voucher CC00804 cytochrome oxidase subunit I (COI) gene partial cds mitochondrial	TAGTTCCTTTAATATTAGGAGCTCCAGATATAGCATTTCCTCGAATAAATAATATGAGATTTTGACTTCTTCCTCCTTCTTTAACTCTCCTCTTAATGAGAAGAGTGGTTGAAAAAGGAGCTGGGACAGGTTGAACAGTATACCCCCCACTATCTTCAGGAATTGCTCATAGAGGGGCTTCTGTAGATCTAGCAATTTTTAGTTTACATTTAGCTGGAATTTCCTCAATTTTAGGGGCAGTAAATTTCATTACAACAATTATTAATATACGATCAGTAGGAATAACTTTTGATCGTATACCTTTATTTGTTTGATCAGTAGGAATTACAGCCCTACTTCTCTTATTGTCATTACCTGTACTAGCTGGGG
JQ646596.1	Carpatophilus linnaei	folgariacus voucher CC00798 cytochrome oxidase subunit I (COI) gene partial cds mitochondrial	TAGTCCCATTAATATTAGGGGCCCCAGATATGGCATTTCCTCGAATAAATAATATAAGATTTTGACTTCTTCCCCCATCTTTAACCCTCCTCCTAATAAGAAGAATAGTAGAAAAGGGGGCAGGGACAGGTTGAACAGTTTACCCTCCACTATCATCAGGAATCGCCCATAGAGGAGCTTCTGTAGATTTAGCTATTTTTAGTCTTCATTTAGCGGGAATTTCATCAATTCTAGGAGCAGTGAACTTTATTACTACAATTATTAATATACGATCTGTTGGAATAACATTTGATCGAATACCTTTATTCGTATGATCAGTAGGAATCACAGCATTATTGCTATTGCTTTCTTTACCTGTTTTAGCTGGGG
JQ646576.1	Carpatophilus linnaei	linnaei voucher CC00778 cytochrome oxidase subunit I (COI) gene partial cds mitochondrial	TAGTCCCATTAATATTGGGGGCCCCAGATATAGCATTTCCTCGAATAAATAATATAAGATTTTGACTTCTTCCCCCATCTTTAACCCTCCTCCTAATAAGAAGAATAGTAGAAAAAGGAGCAGGGACAGGTTGAACAGTTTACCCCCCACTATCATCAGGAATCGCCCATAGAGGGGCTTCTGTAGATTTAGCTATTTTTAGTCTTCATTTAGCGGGAATTTCATCAATTCTAGGGGCAGTGAACTTTATTACTACAATTATTAATATACGATCTGTAGGAATAACATTTGATCGAATACCTTTATTCGTATGATCAGTAGGAATCACAGCATTATTACTATTACTTTCTTTACCTGTTTTAGCTGGAG
JQ646583.1	Carabus hortensis	hortensis voucher CC00785 cytochrome oxidase subunit I (COI) gene partial cds mitochondrial	TAGTCCCTTTAATATTAGGTGCCCCAGATATAGCTTTTCCCCGAATAAATAATATAAGATTTTGACTTCTTCCCCCTTCTCTAACCCTCCTCCTAATAAGTAGAATAGTAGAAAAAGGGGCAGGTACAGGATGAACAGTGTACCCCCCCCTGTCTTCTGGGATTGCCCATAGAGGAGCATCAGTAGATTTAGCTATTTTTAGTCTACATTTAGCAGGAATTTCATCAATTTTAGGAGCAGTAAATTTTATCACAACAATTATTAATATACGATCAGTAGGAATAACATTTGATCGTATACCCTTATTTGTCTGATCTGTTGGAATTACAGCTTTATTACTTTTACTTTCTTTACCAGTATTAGCTGGGG
JQ646561.1	Carabus abbreviatus	abbreviatus voucher CC00760 cytochrome oxidase subunit I (COI) gene partial cds mitochondrial	TAGTTCCTCTAATATTGGGAGCTCCTGATATAGCATTTCCTCGAATAAATAATATAAGATTTTGACTTCTTCCCCCTTCTCTTACTCTTCTCCTAATAAGTAGAATAGTAGAAAAAGGTGCAGGTACTGGATGAACAGTATACCCCCCTCTCTCATCAGGAATTGCACATAGAGGGGCATCTGTAGATTTAGCTATTTTTAGTCTTCATTTAGCTGGAATCTCATCAATTTTAGGTGCAGTAAATTTTATCACTACAATTATTAATATACGATCAGTAGGAATAACATTTGATCGTATACCTTTATTCGTATGATCAGTAGGAATTACAGCTTTATTACTTTTACTTTCTTTACCGGTATTAGCTGGGG
JQ646543.1	Carabus famini	fezzanus voucher CC00507 cytochrome oxidase subunit I (COI) gene partial cds mitochondrial	TAGTTCCTTTAATATTAGGTGCTCCAGATATAGCATTTCCCCGAATAAATAATATAAGATTTTGACTTCTCCCACCTTCTTTAACTCTCCTCCTAATAAGTAGAATAGTAGAAAAAGGAGCAGGGACAGGTTGAACAGTATACCCTCCTTTATCATCAGGAATTGCTCATAGAGGAGCATCAGTAGATTTAGCTATTTTTAGTTTACATTTAGCTGGAATTTCATCAATTTTAGGGGCAGTAAATTTTATTACTACAATTATTAATATACGATCTGTGGGGATAACATTTGATCGAATACCTTTATTTGTATGATCAGTAGGAATTACAGCTTTATTGCTTTTACTTTCTTTACCAGTATTGGCTGGGG
MZ660483.1	Carabus cancellatus	voucher ZMUO.023683 cytochrome oxidase subunit 1 (COI) gene partial cds mitochondrial	TAGTTCCATTAATACTAGGAGCTCCAGATATGGCATTCCCACGAATAAATAATATAAGATTTTGACTATTACCCCCATCTCTAACCCTCCTCTTAATGAGCAGTATAGTTGAAAAAGGAGCAGGGACAGGATGAACAGTATACCCCCCCCTGTCATCAGGAATCGCCCATAGAGGAGCATCTGTAGATTTAGCAATTTTTAGATTACATTTAGCAGGAATTTCTTCAATTTTAGGAGCAGTAAATTTTATTACAACAATTATCAATATGCGATCAGTAGGAATAACCTTTGACCGAATACCTTTATTTGTATGATCAGTAGGAATTACAGCACTTTTACTTTTACTGTCTTTACCTGTTTTAGCCGGAG
JQ646612.1	Carabus cancellatus	dolens voucher CC00816 cytochrome oxidase subunit I (COI) gene partial cds mitochondrial	TAGTCCCATTAATACTAGGAGCCCCAGATATGGCATTTCCACGAATAAATAATATAAGATTTTGACTATTACCCCCATCTCTAACCCTCCTCTTAATGAGCAGTATAGTTGAAAAAGGAGCAGGGACAGGATGAACAGTATACCCACCCCTATCATCAGGGATTGCTCATAGAGGGGCATCTGTAGATTTAGCAATTTTTAGATTACATTTAGCAGGAATTTCTTCAATTTTAGGGGCAGTAAATTTTATCACTACAATTATCAATATACGATCAGTAGGAATAACCTTTGACCGAATGCCTTTATTTGTATGATCAGTAGGAATTACAGCACTTTTACTTTTACTATCTTTACCTGTTTTAGCCGGAG
JQ646599.1	Carabus cancellatus	dolens voucher CC00801 cytochrome oxidase subunit I (COI) gene partial cds mitochondrial	TAGTCCCATTAATACTAGGAGCCCCAGATATGGCATTTCCACGAATAAATAATATAAGATTTTGACTATTACCCCCATCTCTGACCCTCCTCTTAATGAGCAGTATAGTTGAAAAAGGAGCAGGGACAGGATGAACAGTATACCCACCCCTATCATCAGGGATTGCTCATAGAGGAGCATCTGTAGATTTAGCAATTTTTAGATTACATTTAGCAGGAATTTCTTCAATTTTAGGGGCAGTAAATTTTATCACTACAATTATCAATATACGATCAGTAGGGATAACCTTTGACCGAATACCTTTATTTGTATGATCAGTAGGAATTACAGCACTTTTACTTTTACTATCTTTACCTGTTTTAGCCGGAG
JQ646617.1	Carabus coriaceus	coriaceus voucher TD120 cytochrome oxidase subunit I (COI) gene partial cds mitochondrial	TAGTCCCTTTAATACTAGGAGCCCCAGATATAGCATTCCCTCGAATAAATAATATAAGATTTTGACTTCTTCCCCCTTCTTTAACTCTCCTCCTAATAAGAAGTATAGTTGAAAAAGGGGCAGGTACAGGATGAACAGTATACCCTCCGCTCTCTTCCGGAATTGCTCATAGAGGGGCATCTGTAGATTTAGCTATTTTTAGATTACATTTAGCAGGAGTATCTTCAATTTTAGGTGCTGTAAATTTTATTACCACAATTATTAATATACGATCTGTTGGAATGACTTTTGATCGAATACCTTTATTTGTATGATCTGTTGGAATTACAGCATTATTATTACTTCTTTCATTACCAGTCTTAGCAGGAG
JQ646559.1	Carabus syriacus	galilaeus voucher CC00536 cytochrome oxidase subunit I (COI) gene partial cds mitochondrial	TAGTTCCTTTAATACTTGGAGCCCCAGATATAGCATTTCCTCGAATAAATAATATAAGATTTTGACTTCTTCCTCCTTCTTTAACGCTCCTCCTAATAAGAAGTATAGTAGAAAGAGGAGCAGGTACAGGATGAACAGTTTACCCCCCCCTATCTTCAGGAATTGCTCATAGAGGAGCGTCTGTAGATTTAGCTATTTTTAGATTACATTTAGCAGGAATTTCTTCAATTTTAGGTGCAGTAAATTTTATTACTACAATTATTAATATACGATCAGTAGGAATAACCTTTGATCGAATGCCTTTATTTGTATGATCTGTAGGAATTACAGCATTATTATTATTACTTTCTTTACCAGTTTTAGCTGGAG
JQ646598.1	Carabus violaceus	fulgens voucher CC00800 cytochrome oxidase subunit I (COI) gene partial cds mitochondrial	TAGTCCCATTAATACTTGGAGCACCAGATATAGCATTCCCTCGAATAAATAATATAAGATTTTGGCTTCTTCCACCTTCTTTAACGCTCCTCCTAATAAGAAGTATAGTCGAAAAAGGAGCAGGGACAGGATGAACAGTATACCCTCCCCTATCTTCTGGAATTGCTCATAGAGGAGCATCTGTAGACCTAGCTATTTTTAGTTTACATTTAGCAGGAATTTCTTCAATTTTAGGGGCTGTAAATTTTATTACTACTATTATTAATATACGATCTGTTGGAATAACTTTCGATCGAATACCTTTATTTGTTTGATCTGTTGGAATTACTGCATTATTATTACTACTATCCCTTCCAGTTCTAGCAGGAG
JQ646575.1	Carabus violaceus	osismius voucher CC00777 cytochrome oxidase subunit I (COI) gene partial cds mitochondrial	TAGTCCCATTAATACTTGGAGCACCAGATATAGCGTTCCCTCGAATAAATAATATAAGATTTTGACTTCTTCCGCCTTCTTTAACGCTCCTCCTAATAAGAAGTATAGTCGAAAAAGGGGCAGGGACAGGATGAACAGTATACCCTCCCCTATCTTCTGGAATTGCTCATAGAGGAGCATCTGTAGACCTAGCTATTTTTAGTTTACATTTAGCAGGAATTTCTTCAATTTTAGGAGCTGTAAATTTTATTACTACTATTATTAATATACGATCTGTTGGAATAACTTTCGATCGAATACCTTTATTTGTTTGATCTGTTGGAATTACTGCATTATTATTATTACTATCCCTTCCAGTTCTAGCAGGAG
KU874547.1	Carabus vietinghoffii	voucher UAM:Ento:107882 cytochrome oxidase subunit 1 (COI) gene partial cds mitochondrial	TAGTTCCTTTAATACTTGGAGCACCAGATATAGCATTCCCTCGAATAAATAATATAAGATTTTGACTTCTTCCTCCTTCTTTAACGCTCCTCCTAATAAGTAGTATAGTCGAAAAGGGGGCAGGTACAGGATGAACAGTATACCCTCCTCTATCCTCTGGAATTGCCCATAGAGGGGCATCTGTTGACTTAGCTATTTTTAGATTACATTTAGCGGGAATTTCTTCAATTTTAGGGGCTGTAAATTTTATTACAACAATTATTAATATACGATCAGTAGGAATAACTTTTGACCGAATGCCTTTATTTGTTTGATCTGTTGGAATTACAGCATTATTATTATTACTTTCTCTTCCAGTTTTAGCTGGAG
JQ646592.1	Carabus caelatus	caelatus voucher CC00794 cytochrome oxidase subunit I (COI) gene partial cds mitochondrial	TAGTGCCTTTAATACTTGGGGCACCAGATATAGCATTTCCTCGAATAAATAATATAAGATTTTGACTTCTTCCTCCTTCTTTAACTCTCCTCCTAATAAGAAGTATAGTTGAAAAGGGGGCAGGAACAGGATGAACAGTTTACCCTCCCCTATCTTCTGGAATTGCCCATAGAGGGGCATCTGTTGATTTAGCTATTTTTAGATTACATTTAGCAGGAATTTCTTCAATTTTAGGAGCTGTGAATTTTATTACAACAATTATTAATATACGATCAGTAGGAATAACTTTTGACCGAATACCTCTATTTGTATGATCTGTTGGAATTACTGCATTATTATTGTTACTTTCTTTACCAGTTTTAGCAGGAG
JQ646572.1	Carabus monilis	consitus voucher CC00773 cytochrome oxidase subunit I (COI) gene partial cds mitochondrial	TAGTCCCATTAATATTAGGAGCCCCAGATATAGCATTCCCTCGAATAAATAACATGAGATTTTGACTTCTTCCGCCTTCTTTAACGCTTCTCCTAATAAGTAGAATAGTAGAAAAAGGTGCAGGAACAGGATGAACAGTGTACCCCCCACTTTCATCCGGGATTGCTCATAGAGGAGCATCTGTAGACTTAGCTATTTTTAGTCTACATTTAGCAGGAATTTCTTCTATTTTAGGAGCAGTAAATTTTATTACAACAATTATTAATATACGTTCAGTAGGAATAACTTTTGATCGAATACCACTATTTGTATGATCTGTAGGAATTACTGCTCTTTTACTTTTACTATCTCTTCCGGTATTAGCAGGAG
JQ646571.1	Carabus monilis	consitus voucher CC00772 cytochrome oxidase subunit I (COI) gene partial cds mitochondrial	TAGTCCCATTAATATTAGGAGCTCCAGATATAGCATTCCCTCGAATAAATAATATGAGATTTTGACTTCTTCCGCCTTCTTTAACGCTTCTCCTAATAAGTAGAATAGTAGAAAAAGGTGCAGGAACAGGATGAACAGTATACCCCCCACTTTCATCCGGGATTGCTCATAGAGGAGCATCTGTAGATTTAGCTATTTTTAGTCTACATTTAGCAGGAATTTCTTCTATTTTAGGAGCAGTAAATTTTATTACAACAATTATTAATATACGTTCAGTAGGAATAACTTTTGATCGAATACCACTATTTGTATGATCTGTAGGAATTACTGCTCTTTTACTTTTACTATCTCTTCCAGTATTAGCGGGAG
JQ646542.1	Carabus galicianus	galicianus voucher CC00506 cytochrome oxidase subunit I (COI) gene partial cds mitochondrial	TAGTACCCTTAATATTAGGGGCCCCAGATATAGCCTTCCCTCGAATAAATAACATGAGTTTTTGACTTTTGCCCCCTTCTCTGACCCTTCTCCTAATGAGAAGCATAGTCGAAAAAGGGGCAGGTACAGGATGAACAGTTTACCCTCCGCTATCATCGGGAATTGCTCATAGTGGAGCATCGGTAGATTTAGCGATTTTCAGATTACATTTAGCAGGTATTTCATCAATTCTTGGAGCAGTTAATTTTATTACAACAATTATTAATATACGATCAGTAGGAATAACTTTTGACCGAATACCATTATTTGTATGATCTGTTGGAATCACTGCTTTATTGCTTCTACTTTCATTACCTGTTTTAGCTGGGG
JQ646603.1	Carabus yuae	guixiensis voucher CC00805 cytochrome oxidase subunit I (COI) gene partial cds mitochondrial	TAGTTCCTCTAATATTGGGGGCTCCTGATATAGCATTTCCTCGGATAAATAACATAAGATTTTGACTTTTGCCCCCATCTCTGACCCTGCTCTTAACAAGTTCAATAGTTGAAAAAGGAGCAGGTACAGGTTGAACTGTCTACCCACCGCTGTCTTCGGGAATTGCTCATAGAGGGGCATCTGTAGATTTAGCCATTTTTAGATTACATTTAGCTGGAATCTCTTCAATTTTAGGAGCAGTAAACTTTATTACAACAATTATTAATATACGATCAGTAGGAATAACTTTTGATCGAATGCCTTTATTTGTGTGATCAGTAGGTATTACTGCTCTATTACTATTACTTTCTTTACCTGTATTAGCTGGAG
JQ646585.1	Carabus przewalskii	elnarae voucher CC00787 cytochrome oxidase subunit I (COI) gene partial cds mitochondrial	TAGTCCCTTTAATACTAGGGGCCCCGGATATAGCCTTCCCTCGAATAAATAATATAAGATTTTGACTATTACCCCCTTCTCTGACTCTCCTCCTAATAAGTAGAATAGTTGAAAAAGGAGCAGGAACTGGGTGAACCGTGTACCCCCCCCTATCATCTAATATTGCTCACGGGGGGGCATCTGTAGACTTAGCTATTTTTAGATTACATTTAGCAGGAATTTCATCTATTTTAGGAGCAGTAAACTTTATTACAACAATTATTAATATACGATCTGTGGGAATAACCTTTGATCGCATACCATTATTTGTGTGATCAGTAGGAATTACAGCATTATTACTTTTACTTTCTTTACCAGTATTAGCTGGAG
JQ646538.1	Carabus meissonnieri	roberti voucher CC00502 cytochrome oxidase subunit I (COI) gene partial cds mitochondrial	TAGTCCCTTTAATATTAGGAGCCCCAGATATAGCCTTTCCTCGAATAAATAATATAAGATTTTGATTACTTCCGCCTTCTTTGACTCTCCTCCTAATAAGTAGAATAGTTGAAAAAGGGGCAGGAACTGGATGAACCGTGTACCCTCCCCTATCATCTAGTATTGCCCATAGAGGAGCATCTGTGGATTTAGCTATTTTTAGATTACATTTAGCAGGAATTTCATCTATTTTAGGAGCAGTGAATTTTATTACAACAATTATTAATATACGATCAGTAGGAATAACCTTTGATCGAATACCATTATTTGTATGATCAGTAGGGATTACAGCATTATTACTTTTACTTTCTTTACCAGTATTAGCTGGAG
JQ646534.1	Carabus tibetanophilus	yak voucher CC00498 cytochrome oxidase subunit I (COI) gene partial cds mitochondrial	TAGTCCCTTTAATATTGGGGGCCCCAGATATAGCCTTTCCTCGAATAAATAATATGAGATTTTGACTACTTCCGCCTTCTTTAACTCTCCTCCTAATTAGTTCAATAGTTGAAAAAGGGGCAGGCACTGGATGAACCGTATACCCCCCCCTATCATCTAGTATTGCCCATAGAGGGGCATCTGTAGACCTAGCTATTTTTAGATTACATTTAGCAGGAATTTCATCTATTTTAGGAGCAGTGAATTTTATTACAACAATTATTAATATACGATCAGTAGGAATAACCTTTGATCGTATACCATTATTTGTGTGATCAGTGGGAATTACAGCATTATTACTTTTACTTTCTTTACCAGTATTAGCTGGGG
JQ646540.1	Neoplesius nanschanicus	nocticolor voucher CC00504 cytochrome oxidase subunit I (COI) gene partial cds mitochondrial	TAGTCCCTTTAATACTAGGAGCCCCAGATATAGCCTTTCCCCGAATAAATAATATAAGATTTTGACTACTTCCGCCTTCTTTAACTCTCCTCCTAATGAGTTCAATAGTTGAAAAAGGTGCAGGAACTGGATGAACCGTATACCCTCCCCTATCATCTAGTATTGCTCATAGAGGGGCATCTGTAGACTTAGCTATTTTTAGATTACATTTAGCAGGAATTTCATCTATTTTAGGAGCAGTAAATTTTATTACAACAATTATTAATATGCGATCAGTAGGAATAACCTTTGATCGTATACCATTATTTGTATGATCAGTGGGAATTACAGCATTATTACTTTTACTTTCTTTACCAGTATTAGCTGGGG
JQ646587.1	Carabus jedompansis	voucher CC00789 cytochrome oxidase subunit I (COI) gene partial cds mitochondrial	TAGTCCCTTTAATACTAGGAGCCCCAGATATAGCCTTTCCCCGAATAAATAATATGAGATTTTGACTACTTCCGCCTTCTTTAACTCTCCTCCTAATAAGTAGAATAGTTGAAAAAGGAGCAGGAACTGGATGGACCGTATACCCTCCCCTATCATCTAGTATTGCCCACAGAGGGGCATCTGTAGACTTAGCTATTTTTAGACTACATTTAGCAGGAATCTCATCTATTTTAGGGGCAGTAAATTTTATTACAACAATTATTAATATACGATCAGTAGGAATAACCTTTGATCGTATACCATTATTTGTATGATCAGTAGGAATTACAGCGTTATTACTATTACTTTCTTTACCAGTATTAGCTGGGG
JQ646535.1	Carabus huangi	huangi voucher CC00499 cytochrome oxidase subunit I (COI) gene partial cds mitochondrial	TAGTCCCTTTAATACTAGGAGCCCCAGATATAGCCTTTCCCCGAATAAATAATATGAGATTTTGACTACTTCCGCCTTCTTTAACTCTCCTCCTAATAAGTAGAATAGTTGAAAAAGGGGCAGGAACTGGATGGACCGTGTACCCTCCGCTATCATCTAGTATTGCCCACAGAGGGGCATCTGTAGATTTAGCAATTTTTAGACTACATTTAGCAGGAATCTCATCTATTTTAGGGGCAGTAAATTTTATTACAACAATTATTAATATACGATCAGTAGGAATAACCTTTGATCGTATACCATTATTTGTATGATCAGTAGGAATTACAGCATTATTACTATTACTTTCTTTACCGGTATTAGCTGGAG
JQ646591.1	Carabus morbillosus	alternans voucher CC00793 cytochrome oxidase subunit I (COI) gene partial cds mitochondrial	TAGTTCCTCTAATACTTGGGGCCCCTGATATAGCATTCCCTCGAATAAATAATATAAGATTTTGACTTTTACCTCCATCTCTGACTCTTCTCCTAATAAGAAGAATAGTCGAAAAAGGGGCTGGAACAGGATGAACTGTTTACCCTCCCCTATCTTCTGGAATTGCCCATAGAGGGGCATCTGTAGACTTAGCTATTTTTAGTTTACATTTAGCAGGAATTTCTTCTATTTTAGGGGCAGTAAATTTTATTACAACAATTATTAATATACGATCAGTAGGAATAACTTTTGATCGAATGCCATTATTTGTTTGATCTGTTGGAATTACCGCTTTATTACTTTTGCTTTCTTTACCAGTTTTAGCTGGAG
JQ646589.1	Carabus planatus	planatus voucher CC00791 cytochrome oxidase subunit I (COI) gene partial cds mitochondrial	TAGTTCCTTTAATATTAGGGGCCCCAGATATAGCATTCCCTCGAATAAATAATATAAGATTTTGACTTTTACCTCCATCTCTAACTCTTCTCCTAATAAGAAGTATAGTTGAAAAAGGAGCAGGAACTGGGTGAACAGTTTACCCACCCCTTTCTTCTGGAATTGCCCACAGAGGGGCATCTGTAGATTTAGCTATTTTTAGTTTACATTTAGCGGGAATTTCTTCTATTTTAGGGGCAGTAAATTTTATCACAACAATTATTAATATACGATCAGTAGGAATAACTTTTGACCGAATACCATTATTTGTGTGATCTGTAGGAATTACCGCTCTATTACTTTTACTTTCTTTGCCAGTTTTAGCTGGAG
JQ646601.1	Carabus baudii	stecki voucher CC00803 cytochrome oxidase subunit I (COI) gene partial cds mitochondrial	TAGTCCCCTTAATATTGGGAGCTCCTGATATAGCCTTTCCCCGAATAAATAATATAAGCTTTTGACTTCTACCACCTTCTTTGACTCTCCTCCTAATAAGTAGAATAGTTGAAAAAGGAGCAGGGACCGGATGAACAGTTTACCCCCCCCTGTCATCTGGAATTGCCCATAGAGGAGCTTCAGTAGATTTAGCTATTTTTAGATTACATTTAGCAGGAATTTCTTCTATTCTAGGAGCAGTTAATTTTATTACTACAATTATTAATATACGATCAGTAGGGATAACTTTTGATCGAATACCCCTATTTGTGTGATCAGTAGGAATTACAGCTTTATTACTCTTACTTTCTTTACCAGTATTGGCTGGAG
JQ646525.1	Carabus baudii	fenestrelleanus voucher CC00488 cytochrome oxidase subunit I (COI) gene partial cds mitochondrial	TAGTCCCCTTAATATTGGGAGCTCCTGATATAGCCTTTCCCCGAATAAATAATATAAGCTTTTGACTTCTACCACCTTCTTTGACTCTCCTCCTAATAAGTAGAATAGTTGAAAAAGGAGCAGGGACCGGATGAACAGTTTACCCCCCCCTGTCATCTGGAATTGCCCATAGAGGAGCTTCAGTAGATTTAGCTATTTTTAGATTACATTTAGCAGGAATTTCTTCTATTCTAGGAGCAGTTAATTTTATTACTACAATTATTAATATACGATCAGTAGGGATAACTTTTGATCGAATACCCCTATTTGTGTGATCAGTAGGAATTACAGCTTTATTACTCTTACTTTCTTTACCAGTATTGGCTGGAG
JQ646595.1	Carabus fairmairei	fairmairei voucher CC00797 cytochrome oxidase subunit I (COI) gene partial cds mitochondrial	TAGTTCCCCTAATATTAGGAGCCCCTGATATAGCCTTTCCCCGAATAAATAATATAAGATTTTGACTTCTACCCCCTTCTTTGACCCTTCTCCTAATAAGTAGAATAGTTGAAAAAGGAGCAGGAACTGGATGAACAGTTTACCCCCCCCTGTCTTCTAGAATTGCTCACAGAGGGGCTTCAGTAGATTTAGCTATTTTTAGACTACATTTAGCAGGAATTTCTTCTATTTTAGGAGCAGTTAATTTTATTACTACAATTATTAACATACGATCAGTAGGAATAACTTTTGATCGAATACCCCTATTTGTGTGATCAGTTGGAATTACAGCTCTATTACTTTTACTTTCTTTACCAGTATTAGCTGGGG
JQ646529.1	Carabus concolor	alpinus voucher CC00492 cytochrome oxidase subunit I (COI) gene partial cds mitochondrial	TAGTTCCCCTAATATTAGGAGCCCCTGATATAGCCTTTCCCCGAATAAATAATATAAGATTTTGACTTCTACCCCCTTCTTTGACCCTTCTCCTAATAAGTAGAATAGTTGAAAAAGGAGCAGGAACTGGATGAACAGTTTACCCCCCCCTGTCTTCTAGAATTGCTCATAGAGGGGCTTCAGTAGATTTAGCTATTTTTAGACTACATTTAGCAGGAATTTCTTCTATTTTAGGAGCAGTTAATTTTATTACTACAATTATTAACATACGATCAGTAGGAATAACTTTTGATCGAATACCCCTATTTGTGTGATCAGTTGGAATTACAGCTCTATTACTTTTACTTTCTTTACCAGTATTAGCTGGGG
JQ646527.1	Carabus fairmairei	heteromorphus voucher CC00490 cytochrome oxidase subunit I (COI) gene partial cds mitochondrial	TAGTTCCCCTAATATTAGGAGCCCCTGATATAGCCTTTCCCCGAATAAATAATATAAGATTTTGACTTCTACCCCCTTCTTTGACCCTTCTCCTAATAAGTAGAATAGTTGAAAAAGGAGCAGGAACTGGATGAACAGTTTACCCCCCCCTGTCTTCTAGAATTGCTCATAGAGGGGCTTCAGTAGATTTAGCTATTTTTAGACTACATTTAGCAGGAATTTCTTCTATTTTAGGAGCAGTTAATTTTATTACTACAATTATTAACATACGATCAGTAGGAATAACTTTTGATCGAATACCCCTATTTGTATGATCAGTTGGAATTACAGCTCTATTACTTTTACTTTCTTTACCAGTATTAGCTGGGG
JQ646563.1	Carabus nemoralis	prasinotinctus voucher CC00763 cytochrome oxidase subunit I (COI) gene partial cds mitochondrial	TAGTTCCCTTAATATTAGGAGCTCCAGATATAGCATTCCCCCGAATAAATAATATAAGATTCTGACTTTTACCTCCCTCTTTAACACTTCTCCTTATAAGAAGAATAGTGGAAAAAGGTGCTGGTACAGGATGAACAGTATACCCCCCGCTATCTTCAGGAATTGCCCATAGAGGAGCATCTGTAGATTTAGCAATTTTTAGACTACATTTAGCAGGGATCTCTTCTATCTTAGGAGCAGTAAATTTTATTACAACAATTATTAATATACGATCCGTAGGAATAACTTTTGATCGAATACCATTATTTATTTGATCTGTAGGAATTACAGCATTACTACTTTTACTATCCTTACCAGTATTAGCCGGAG
JQ646569.1	Carabus nemoralis	nemoralis voucher CC00770 cytochrome oxidase subunit I (COI) gene partial cds mitochondrial	TAGTTCCCTTAATATTAGGAGCTCCAGATATGGCATTCCCCCGAATAAATAATATAAGATTCTGACTTTTACCTCCCTCTTTAACACTTCTCCTTATAAGAAGAATAGTGGAAAAAGGTGCTGGTACAGGATGAACAGTATACCCTCCGCTATCTTCAGGAATTGCCCATAGAGGAGCATCTGTAGATTTAGCAATTTTTAGATTACATTTAGCAGGGATCTCTTCTATCTTAGGGGCAGTAAATTTTATTACAACAATTATTAATATACGATCCGTGGGAATAACTTTTGATCGAATACCATTATTTATTTGATCTGTTGGAATTACAGCATTACTACTTTTACTATCTTTACCAGTATTAGCCGGAG
JQ646562.1	Carabus pseudomonticola	pseudomonticola voucher CC00762 cytochrome oxidase subunit I (COI) gene partial cds mitochondrial	TAGTTCCCTTAATATTAGGAGCCCCAGATATGGCATTCCCCCGAATAAATAATATAAGATTCTGACTTTTACCTCCCTCTTTAACACTTCTCCTTATAAGAAGAATAGTGGAAAAAGGTGCTGGTACAGGATGAACAGTATACCCTCCGCTATCTTCAGGAATTGCCCATAGAGGAGCATCTGTAGATTTAGCAATTTTTAGATTACATTTGGCAGGGATCTCTTCTATCTTAGGGGCAGTAAATTTTATTACAACAATTATTAATATACGATCAGTAGGAATAACTTTTGATCGAATACCATTATTTATTTGATCTGTTGGAATTACAGCATTACTACTATTACTATCTTTACCAGTATTAGCCGGAG
JQ646547.1	Carabus lusitanicus	rodriguezianus voucher CC00513 cytochrome oxidase subunit I (COI) gene partial cds mitochondrial	TAGTCCCATTAATATTGGGAGCCCCAGATATAGCATTTCCCCGAATAAATAATATAAGATTCTGACTTCTTCCCCCTTCTTTAACTCTTCTCCTAATAAGTAGAATAGTAGAAAAAGGAGCAGGGACTGGGTGAACAGTTTACCCCCCACTGTCATCTGGAATTGCCCATAGAGGGGCTTCAGTAGATTTAGCTATTTTTAGATTACATTTAGCAGGAATTTCCTCTATTTTAGGAGCTGTAAATTTTATTACTACAATCATTAATATGCGATCAGTGGGAATAACTTTTGATCGAATACCCCTATTTGTATGATCCGTAGGAATTACAGCTCTATTGCTTTTACTTTCATTACCAGTATTGGCTGGGG
JQ646546.1	Carabus cantabricus	brabeus voucher CC00512 cytochrome oxidase subunit I (COI) gene partial cds mitochondrial	TAGTCCCATTAATATTAGGAGCCCCAGATATAGCATTTCCCCGAATAAATAATATAAGATTCTGACTTCTTCCCCCTTCTTTAACCCTTCTCCTAATAAGTAGAATAGTAGAAAAAGGAGCAGGGACTGGGTGAACAGTTTACCCCCCACTGTCATCTGGAATTGCCCATAGAGGGGCTTCAGTAGATTTAGCTATTTTTAGATTACATTTAGCAGGAATTTCCTCTATTTTAGGAGCTGTAAATTTTATTACTACAATCATTAATATGCGATCAGTAGGGATAACTTTTGATCGAATACCCCTATTTGTATGATCAGTAGGAATTACAGCTCTATTGCTTTTACTTTCATTACCAGTATTGGCTGGGG
JQ646574.1	Carabus problematicus	iserensis voucher CC00776 cytochrome oxidase subunit I (COI) gene partial cds mitochondrial	TAGTCCCATTAATATTAGGAGCCCCAGATATAGCATTTCCCCGAATGAATAATATAAGATTTTGACTTCTCCCTCCTTCTTTAACCCTCCTCCTAATAAGTAGAATAGTAGAAAAAGGAGCTGGGACTGGATGAACAGTTTATCCCCCGCTGTCATCTGGAATTGCTCACAGAGGGGCTTCAGTAGATTTAGCTATTTTTAGATTACATTTAGCAGGAATTTCCTCTATTTTAGGAGCTGTAAATTTTATTACTACAATCATTAATATACGATCAGTTGGAATAACTTTTGACCGAATACCATTATTTGTGTGATCAGTAGGAATTACAGCCCTATTACTTTTACTTTCTTTGCCAGTATTAGCCGGAG
JQ646564.1	Carabus problematicus	solutus voucher CC00764 cytochrome oxidase subunit I (COI) gene partial cds mitochondrial	TAGTCCCATTAATGTTAGGAGCCCCAGATATAGCATTTCCCCGAATAAATAATATAAGATTCTGACTTCTCCCTCCTTCTCTAACTCTCCTCCTAATAAGTAGAATAGTAGAAAAAGGAGCAGGGACTGGGTGAACAGTTTATCCCCCGCTGTCATCTGGAATTGCTCATAGAGGAGCTTCAGTAGATTTAGCTATTTTTAGATTACATTTAGCAGGAATTTCCTCTATTTTAGGAGCTGTAAATTTTATTACTACAATCATTAATATACGATCAGTTGGAATAACTTTTGATCGAATACCATTATTTGTATGATCAGTGGGAATTACAGCCCTATTACTTTTACTTTCTTTGCCAGTATTGGCTGGAG
JQ646553.1	Carabus problematicus	solutus voucher CC00521 cytochrome oxidase subunit I (COI) gene partial cds mitochondrial	TGGTCCCATTAATATTAGGAGCCCCAGATATAGCATTTCCCCGAATAAATAATATAAGATTCTGACTTCTCCCTCCTTCTTTAACTCTCCTCCTAATAAGCAGAATAGTAGAAAAAGGAGCAGGGACTGGATGAACAGTTTATCCCCCGCTGTCATCTGGAATTGCTCATAGAGGAGCTTCAGTAGATTTAGCTATTTTTAGATTACATTTAGCAGGAATTTCCTCTATTTTAGGAGCTGTAAATTTTATTACTACAATCATTAATATACGATCAGTAGGAATAACTTTTGATCGAATACCATTATTTGTGTGATCAGTAGGAATTACAGCATTATTACTTTTACTTTCTTTGCCAGTATTGGCTGGAG
JQ646609.1	Carabus olafi	olafi voucher CC00812 cytochrome oxidase subunit I (COI) gene partial cds mitochondrial	TAGTCCCTTTAATACTAGGAGCCCCAGATATAGCATTTCCTCGAATAAATAATATAAGATTCTGACTTTTACCCCCGTCTTTGACTCTCCTCCTAATAAGCAGAATAGTGGAAAAAGGAGCAGGGACAGGATGAACAGTTTACCCTCCTTTATCTTCAGGAATTGCTCATAGAGGAGCATCAGTAGATCTTGCAATTTTTAGATTACATTTAGCAGGAATCTCTTCTATTCTAGGAGCTGTAAATTTTATTACAACAATTATTAATATACGATCAGTAGGAATAACATTTGATCGAATACCCCTTTTTGTATGATCTGTAGGAATTACAGCATTATTATTATTACTTTCCTTACCAGTACTAGCTGGAG
JQ646597.1	Carabus cristoforii	cristoforii voucher CC00799 cytochrome oxidase subunit I (COI) gene partial cds mitochondrial	TAGTTCCTTTAATATTAGGAGCTCCCGATATAGCATTTCCCCGAATAAATAACATAAGATTTTGACTTTTACCCCCATCTTTAACCCTCCTCTTAATGAGTAGTATAGTCGAAAAAGGAGCAGGCACAGGATGAACAGTTTACCCCCCCCTGTCATCTAGAATTGCCCATAGAGGAGCATCTGTAGATTTAGCAATTTTTAGATTACATTTAGCAGGAGTCTCTTCAATTTTAGGTGCAGTTAATTTTATTACAACAATTATTAATATACGATCAGTAGGAATAACATTTGATCGAATACCATTATTTGTGTGATCAGTAGGAATTACAGCTTTATTACTTTTACTTTCTTTACCAGTATTAGCTGGTG
JQ646573.1	Carabus cristoforii	cristoforii voucher CC00775 cytochrome oxidase subunit I (COI) gene partial cds mitochondrial	TAGTTCCTTTAATATTAGGAGCTCCCGATATAGCATTTCCCCGAATAAATAACATAAGATTTTGACTTTTACCCCCATCTTTAACCCTCCTCTTAATGAGTAGTATAGTCGAAAAAGGAGCAGGCACAGGATGAACAGTTTACCCCCCCCTGTCATCTAGAATTGCCCATAGAGGAGCATCTGTAGATTTAGCAATTTTTAGATTACATTTAGCGGGAGTCTCTTCAATTTTAGGTGCAGTTAATTTTATTACAACAATTATTAATATACGATCAGTAGGAATAACATTTGATCGAATACCATTATTTGTGTGATCAGTAGGAATTACAGCTTTATTACTTTTACTTTCTTTACCAGTATTAGCTGGTG
JQ646611.1	Carabus hispanus	hispanus voucher CC00815 cytochrome oxidase subunit I (COI) gene partial cds mitochondrial	TAGTCCCTTTAATATTAGGGGCCCCCGATATAGCCTTTCCTCGAATAAATAATATAAGATTTTGACTTTTACCACCGTCCCTGACTCTCCTCCTAATAAGAAGTATAGTCGAAAAAGGAGCTGGGACTGGATGAACAGTTTACCCTCCCCTGTCTTCCGGAATTGCCCATAGAGGAGCGTCTGTAGATTTAGCCATTTTTAGATTACATTTAGCAGGAATTTCTTCCATTTTAGGAGCAGTGAATTTTATTACAACAATTATCAATATGCGATCAGTGGGAATAACTTTTGACCGAATACCCCTATTTGTTTGATCTGTAGGAATTACTGCATTATTGCTCTTACTTTCCTTGCCAGTTCTAGCTGGAG
JQ646581.1	Carabus pyrenaeus	pyrenaeus voucher CC00783 cytochrome oxidase subunit I (COI) gene partial cds mitochondrial	TAGTCCCTTTAATATTAGGAGCCCCAGATATAGCATTTCCTCGAATAAATAATATAAGATTTTGACTTTTACCACCATCTTTAACTCTTCTCCTAATAAGAAGTATAGTCGAAAAAGGAGCTGGGACTGGATGAACAGTTTACCCTCCCCTATCTTCTGGAATTGCCCATAGAGGGGCATCTGTAGATTTAGCTATTTTTAGATTACATTTAGCAGGAATTTCTTCTATTTTAGGAGCAGTGAATTTTATTACAACAATTATTAATATACGATCAGTAGGTATAACTTTTGACCGAATACCATTATTTGTTTGATCTGTAGGAATTACTGCATTATTACTTTTACTTTCTTTACCAGTATTAGCCGGAG
JQ646567.1	Carabus auronitens	auronitens voucher CC00768 cytochrome oxidase subunit I (COI) gene partial cds mitochondrial	TAGTCCCTTTAATATTAGGGGCTCCAGATATAGCATTCCCTCGAATAAATAATATAAGATTTTGACTTTTACCACCGTCTTTGACTCTTCTCCTAATAAGAAGCATAGTCGAAAAAGGGGCTGGGACCGGATGAACAGTTTACCCCCCCCTGTCATCTGGAATCGCCCATAGAGGGGCATCTGTAGACTTAGCTATTTTTAGATTACATTTAGCAGGAGTTTCTTCTATTTTAGGGGCAGTGAATTTTATTACAACAATTATTAATATACGATCAGTAGGAATAACTTTTGATCGAATACCCTTATTTGTTTGATCTGTAGGAATTACTGCATTATTACTCTTACTCTCCTTACCAGTTCTAGCCGGGG
JQ646528.1	Carabus rutilans	rutilans voucher CC00491 cytochrome oxidase subunit I (COI) gene partial cds mitochondrial	TAGTTCCTTTAATACTAGGAGCCCCAGATATAGCATTCCCCCGAATAAATAATATAAGATTTTGACTTTTACCACCGTCTTTGACTCTCCTCCTAATAAGAAGTATAGTCGAAAAAGGGGCTGGGACCGGATGAACAGTTTACCCACCCCTATCCTCTGGAATTGCCCATAGAGGGGCATCTGTAGATTTAGCTATTTTTAGATTACACTTAGCAGGGATTTCTTCTATTTTAGGGGCAGTGAATTTTATTACAACAATTATTAATATACGATCAGTAGGAATAACTTTTGATCGAATACCCTTGTTTGTCTGATCTGTAGGGATTACTGCAGTATTACTCTTACTTTCTTTACCAGTTTTAGCCGGGG
JQ646545.1	Carabus lineatus	lateralis voucher CC00510 cytochrome oxidase subunit I (COI) gene partial cds mitochondrial	TAGTCCCTTTAATACTGGGAGCCCCAGATATAGCATTCCCCCGAATAAATAATATAAGATTTTGACTTTTACCACCGTCTTTGACTCTCCTCCTAATAAGAAGTATAGTCGAAAAGGGGGCTGGGACCGGATGAACAGTTTACCCACCCCTATCCTCTGGAATTGCCCATAGAGGGGCATCTGTAGATTTAGCTATTTTTAGATTACACTTAGCAGGGATTTCTTCTATTTTAGGAGCAGTGAATTTTATTACAACAATTATTAATATACGATCAGTAGGAATAACTTTTGATCGAATACCCTTATTTGTCTGATCTGTGGGGATTACTGCATTATTACTCTTACTTTCCTTACCAGTTTTAGCTGGGG
JQ646544.1	Carabus lineatus	petrimeyeri voucher CC00508 cytochrome oxidase subunit I (COI) gene partial cds mitochondrial	TAGTCCCTTTAATACTGGGAGCCCCAGATATAGCATTCCCCCGAATAAATAATATAAGATTTTGACTTTTACCACCGTCTTTGACTCTCCTCCTAATAAGAAGTATAGTCGAAAAGGGGGCTGGGACCGGATGAACAGTTTACCCACCCCTATCCTCTGGAATTGCCCATAGAGGGGCATCTGTAGATTTAGCTATTTTTAGATTACACTTAGCAGGGATTTCTTCTATTTTAGGGGCAGTGAATTTTATTACAACAATTATTAATATACGATCAGTAGGAATAACTTTTGATCGAATACCCTTGTTTGTCTGATCTGTAGGAATTACTGCACTATTACTCTTACTTTCTTTACCAGTTTTAGCTGGAG
MH510743.1	Bembidion sp.	Col152 cytochrome oxidase subunit I (COI) gene partial cds mitochondrial	TGGTTCCACTAATATTAGGAGCTCCCGATATAGCATTTCCTCGAATAAATAATATAAGATTTTGATTATTGCCTCCGTCATTAACACTACTTCTCATAAGTTCAATAGTGGAGAGAGGAGCTGGTACAGGATGAACTGTGTACCCCCCACTTTCTTCTTCTATTGCCCATAGAGGAGCATCCGTCGACCTAGCAATTTTTAGATTACATTTAGCAGGGGTATCCTCAATTTTAGGGGCCGTAAATTTTATTACCACAATTATCAATATACGATCCATTGGTATAACATTTGACCGAATACCGTTATTTGTTTGATCGGTAGGAATCACTGCTTTACTTTTACTTTTATCGTTACCTGTATTAGCGGGAG
KM441678.1	Bembidion lampros	voucher GBOL Col FK 2847 cytochrome oxidase subunit 1 (COI) gene partial cds mitochondrial	TAGTTCCTTTAATATTAGGAGCCCCTGATATAGCTTTTCCACGAATAAATAATATAAGATTTTGACTACTTCCTCCATCTTTAAGTTTACTTTTAATGAGCTCTATAGTTGAAAGAGGGGCTGGTACTGGATGAACCGTATACCCCCCCCTATCTTCCTCAATTGCTCACAGAGGAGCTTCCGTTGACCTAGCAATTTTTAGATTACACTTAGCAGGGGTATCGTCAATTTTAGGTGCTGTAAATTTTATTACAACAATTATTAATATACGATCTACAGGAATAACATTTGATCGAATACCTTTATTTGTATGATCAGTAGGAATTACAGCACTATTATTATTACTTTCACTTCCTGTATTAGCAGGAG
KJ962627.1	Bembidion saxatile	voucher ZMUO FIN :002484 cytochrome oxidase subunit 1 (COI) gene partial cds mitochondrial	TAGTACCTTTAATATTAGGAGCCCCAGATATAGCTTTTCCCCGAATAAATAATATAAGATTCTGATTACTACCCCCATCTTTAAGATTACTATTGATAAGTTCTATAGTTGAAAGTGGTGCTGGTACAGGATGAACAGTATACCCCCCTTTATCTTCCTCTATCGCCCATAGAGGAGCATCCGTGGACCTGGCAATTTTTAGATTACACCTGGCAGGGGTATCATCAATTTTAGGGGCCGTAAATTTTATTACTACTATTATTAATATACGGNCTATTGGTATAAGATTTGATCGAATACCATTATTTGTATGATCAGTAGGAATTACAGCTTTATTATTATTACTTTCTTTACCAGTTTTAGCGGGAG
MF170682.1	Bembidion decorum	isolate BdecR1 cytochrome oxidase subunit I (COI) gene partial cds mitochondrial	TAGTACCTTTAATATTAGGAGCCCCAGATATAGCTTTCCCTCGAATAAATAATATAAGATTTTGATTACTTCCACCATCTTTAAGATTATTATTGATAAGTTCTATAGTTGAAAGAGGTGCTGGTACAGGATGAACAGTTTACCCTCCATTATCATCCTCTATCGCCCATAGAGGAGCATCCGTAGATTTAGCAATTTTTAGATTACATTTAGCAGGTGTATCATCAATTTTAGGAGCCGTAAATTTTATTACCACTATTATTAATATACGATCAATTGGTATAAGATTTGACCGAATACCTTTATTTGTTTGATCTGTAGGAATTACAGCATTATTACTATTACTTTCTCTTCCAGTTTTAGCAGGAG
MF170683.1	Bembidion decorum	isolate BdecD1 cytochrome oxidase subunit I (COI) gene partial cds mitochondrial	TAGTACCTTTAATATTGGGAGCCCCAGATATAGCTTTCCCTCGAATAAATAATATAAGATTTTGATTACTTCCACCATCTTTAAGATTATTATTGATAAGTTCTATAGTTGAAAGAGGTGCTGGTACAGGATGAACAGTTTACCCTCCATTATCATCCTCTATCGCCCATAGAGGAGCATCCGTAGATTTAGCAATTTTTAGATTACATTTAGCAGGTGTATCATCAATTTTAGGAGCCGTAAATTTTATTACCACTATTATTAATATACGATCAATTGGTATAAGATTTGACCGAATACCTTTATTTGTTTGATCTGTAGGAATTACAGCATTATTATTATTACTTTCTCTTCCAGTTTTAGCAGGAG
MF170685.1	Bembidion decorum	isolate BdecM1 cytochrome oxidase subunit I (COI) gene partial cds mitochondrial	TAGTACCTTTAATATTGGGAGCCCCAGATATAGCTTTCCCTCGAATAAATAATATAAGATTTTGATTACTTCCACCATCTTTAAGATTATTATTGATAAGTTCTATAGTTGAAAGAGGTGCTGGTACAGGATGAACAGTTTACCCTCCATTATCATCCTCTATCGCCCATAGAGGAGCATCCGTAGATTTAGCAATTTTTAGATTACATTTAGCAGGTGTATCATCAATTTTAGGAGCCGTAAATTTTATTACCACTATTATTAATATACGATCAATTGGTATAAGATTTGACCGAATACCTTTATTTGTTTGATCTGTAGGAATTACAGCATTATTACTATTACTTTCTCTTCCAGTTTTAGCAGGAG
MF170684.1	Bembidion decorum	isolate BdecT1 cytochrome oxidase subunit I (COI) gene partial cds mitochondrial	TAGTACCTTTAATATTGGGAGCCCCAGATATAGCTTTCCCTCGAATAAATAATATAAGATTTTGATTACTTCCACCATCTTTAAGATTATTATTGATAAGTTCTATAGTTGAAAGAGGTGCTGGTACAGGATGAACAGTTTACCCTCCATTATCATCCTCTATCGCCCATAGAGGAGCATCCGTAGATTTAGCAATTTTTAGATTACATTTAGCAGGTGTATCATCAATTTTAGGAGCCGTAAATTTTATTACCACTATTATTAATATACGATCAATTGGTATAAGATTTGACCGAATACCTTTATTTGTTTGATCTGTAGGAATTACAGCATTATTACTATTACTTTCTCTTCCAGTTTTAGCAGGAG
MF170690.1	Bembidion modestum	isolate BmodM3 cytochrome oxidase subunit I (COI) gene partial cds mitochondrial	TAGTACCATTAATATTAGGAGCTCCTGATATGGCTTTTCCTCGGATAAATAATATGAGATTTTGATTACTGCCCCCGTCTTTAAGATTATTATTGATAAGTTCTTTAGTTGAAAGTGGTGCTGGTACAGGATGAACAGTTTACCCCCCGCTATCTTCTTCTATTGCCCATAGAGGAGCATCTGTGGACCTAGCAATTTTTAGATTACATCTAGCAGGTGTATCATCAATTTTAGGAGCCGTAAATTTTATTACTACTATTATTAATATACGATCTATTGGAATAAGATTTGATCGAATACCATTATTTGTTTGATCAGTAGGAATTACAGCATTATTATTATTACTTTCTTTGCCAGTTTTAGCAGGAG
MF170689.1	Bembidion modestum	isolate BmodM1 cytochrome oxidase subunit I (COI) gene partial cds mitochondrial	TAGTACCATTAATATTAGGAGCTCCCGATATGGCTTTTCCTCGGATAAATAATATGAGATTTTGATTACTGCCCCCGTCTTTAAGATTATTATTGATAAGTTCTTTAGTTGAAAGTGGTGCTGGTACAGGATGAACAGTTTACCCCCCGCTATCTTCTTCTATTGCCCATAGAGGAGCATCTGTGGACCTAGCAATTTTTAGATTACATCTAGCAGGTGTATCATCAATTTTAGGAGCCGTAAATTTTATTACTACTATTATTAATATACGATCTATTGGAATAAGATTTGATCGAATACCATTATTTGTTTGATCAGTAGGAATTACAGCATTATTATTATTACTTTCTTTGCCAGTTTTAGCAGGAG
MF170686.1	Bembidion modestum	isolate BmodR1 cytochrome oxidase subunit I (COI) gene partial cds mitochondrial	TAGTACCATTAATATTAGGAGCTCCCGATATGGCTTTTCCTCGGATAAATAATATGAGATTTTGATTACTGCCCCCGTCTTTAAGATTATTATTGATAAGTTCTTTAGTTGAAAGTGGTGCTGGTACAGGATGAACAGTTTACCCCCCGCTATCTTCTTCTATTGCCCATAGAGGAGCATCTGTGGACCTAGCAATTTTTAGATTACATCTAGCAGGTGTATCATCAATTTTAGGAGCCGTAAATTTTATTACTACTATTATTAATATACGATCTATTGGAATAAGATTTGATCGAATACCATTATTTGTTTGATCAGTAGGAATTACAGCATTATTATTATTACTTTCTTTGCCAGTTTTAGCAGGAG
MF170688.1	Bembidion modestum	isolate BmodO1 cytochrome oxidase subunit I (COI) gene partial cds mitochondrial	TAGTACCATTAATATTAGGAGCTCCCGATATGGCTTTTCCTCGGATAAATAATATGAGATTTTGATTACTGCCCCCGTCTTTAAGATTATTATTGATAAGTTCTTTAGTTGAAAGTGGTGCTGGTACAGGATGAACAGTTTACCCCCCGCTATCTTCTTCTATTGCCCATAGAGGAGCATCTGTGGACCTAGCAATTTTTAGATTACATCTAGCAGGTGTATCATCAATTTTAGGAGCCGTAAATTTTATTACTACTATTATTAATATACGATCTATTGGAATAAGATTTGATCGAATACCATTATTTGTTTGATCAGTAGGAATTACAGCATTATTATTATTACTTTCTTTGCCAGTTTTAGCAGGAG
MF170687.1	Bembidion modestum	isolate BmodD1 cytochrome oxidase subunit I (COI) gene partial cds mitochondrial	TAGTACCATTAATATTAGGAGCTCCCGATATGGCTTTTCCTCGGATAAATAATATGAGATTTTGATTACTGCCCCCGTCTTTAAGATTATTATTGATAAGTTCTTTAGTTGAAAGTGGTGCTGGTACAGGATGAACAGTTTACCCCCCGCTATCTTCTTCTATTGCCCATAGAGGAGCATCTGTGGACCTAGCAATTTTTAGATTACATCTAGCAGGTGTATCATCAATTTTAGGAGCCGTAAATTTTATTACTACTATTATTAATATACGATCTATTGGAATAAGATTTGATCGAATACCATTATTTGTTTGATCAGTAGGAATTACAGCATTATTATTATTACTTTCTTTGCCAGTTTTAGCAGGAG
KM441482.1	Emphanes azurescens	voucher GBOL Col FK 3707 cytochrome oxidase subunit 1 (COI) gene partial cds mitochondrial	TAGTTCCATTAATATTAGGAGCTCCTGATATAGCCTTTCCTCGTATAAATAATATAAGTTTTTGATTACTGCCTCCTTCATTAACATTATTACTGATAAGTTCTATAGTTGAAAGAGGTGCTGGTACTGGATGAACCGTTTACCCACCTCTATCTTCCTCTATTGCACATAGAGGAGCTTCTGTTGATCTAGCAATTTTTAGATTACATCTTGCAGGAGTATCTTCAATTTTAGGTGCAGTAAATTTTATTACTACAATTATTAATATACGATCTGCAGGTATAACATTTGATCGAATACCTCTTTTTGTTTGATCTGTAGGAATTACAGCTTTACTTTTATTACTTTCTCTCCCTGTTTTAGCAGGAG
JN171010.1	Bembidion (Hoquedela)	cf. csikii DRM-2012 voucher Personal:DRMaddison:DNA0916 cytochrome oxidase subunit 1 (COI) gene partial	TAGTCCCTTTAATACTAGGAGCTCCTGATATAGCTTTTCCTCGRATAAATAATATAAGATTTTGACTTTTACCTCCTTCTTTAAGATTACTTATTTTAAGTTCTATAGTAGAAAATGGAGCTGGCACAGGATGAACTGTATACCCTCCGCTTTCTTCTACTATTGCTCATAGAGGAGCATCTGTAGATCTGGCAATTTTTAGATTACATTTRGCAGGAGTATCTTCAATTTTAGGAGCAGTAAATTTTATTACCACAATTATTAATATACGTTCAGTAGGAATATCATTYGATCGAATACCTTTATTTGTTTGATCAGTTGRAATTACAGCYTWATTATTACTTTTATCATTACCTGTRTTAGCAGGAG
MF616936.1	Bembidion okinawanum	voucher OSAC:DRM DNA4081 cytochrome oxidase subunit 1 gene partial cds mitochondrial	TAGTTCCATTAATATTAGGGGCTCCCGATATAGCATTCCCACGAATAAATAATATAAGATTTTGACTTCTTCCACCATCTTTAACATTATTACTAATAAGATCTATAGTAGAAAATGGAGCTGGTACAGGATGAACTGTTTATCCACCTTTATCATCTTCAATTGCTCACAGAGGAGCTTCTGTAGATTTAGCAATTTTCAGATTACATTTAGCAGGTATTTCATCAATTTTAGGAGCTGTAAATTTTATTACTACAATTATTAATATACGATCAACAGGAATAACATTTGACCGAATACCATTATTTGTTTGATCAGTAGGAATTACTGCTTTACTACTACTTCTATCTTTACCAGTATTAGCAGGAG
KJ966256.1	Bembidion biguttatum	voucher ZMUO FIN :005071 cytochrome oxidase subunit 1 (COI) gene partial cds mitochondrial	TAGTTCCTTTAATATTAGGAGCTCCAGATATAGCTTTCCCTCGAATAAATAATATAAGTTTTTGACTTCTTCCCCCATCTTTAAGATTACTCTTAATAAGCTCTATAGTTGAAAATGGTGCTGGTACTGGTTGAACCGTTTACCCTCCGTTATCCTCTTCAATTGCCCATAGAGGAGCATCTGTAGATTTAGCAATTTTTAGACTACATTTAGCAGGTGTATCATCAATTCTAGGAGCTGTAAATTTTATTACTACAATTATTAATATACGATCAACAGGAATGACATTTGACCGAATACCTTTATTTGTATGGTCTGTAGGAATTACAGCTCTATTACTTTTACTTTCATTACCAGTTTTAGCCGGTG
KU233844.1	Bembidion subfusum	voucher OSAC:DRMaddison DNA3977 cytochrome oxidase subunit 1 (COI) gene partial cds mitochondrial	TAGTTCCATTAATATTAGGAGCACCTGATATAGCATTTCCTCGAATAAATAATATAAGATTTTGATTGCTACCCCCTTCCTTAACCCTACTTTTAATAAGTTCTATAGTAGAAAATGGTGCAGGTACAGGATGAACTGTCTACCCTCCGCTATCATCTTCTATTGCTCATAGAGGAGCCTCCGTAGATCTAGCAATTTTTAGATTGCACTTGGCAGGGGTATCTTCAATCCTAGGGGCTGTAAATTTTATTACTACAATTATTAATATACGATCAGTAGGAATGACATTTGACCGAATACCATTATTTGTTTGATCAGTAGGTATTACAGCTTTATTATTATTATTATCATTACCTGTCTTAGCAGGGG
MN344125.1	Bembidion quadrimaculatum	voucher USNM:ENT:01452641 cytochrome oxidase subunit 1 (COI) gene partial cds mitochondrial	TAGTTCCATTAATATTGGGAGCCCCAGATATAGCTTTTCCACGAATAAATAATATAAGTTTTTGATTATTACCCCCCTCTTTAACATTGCTTCTAATAAGTTCTATAGTAGAAAATGGGGCTGGCACAGGATGAACCGTGTACCCACCGCTTTCATCTTCAATTGCTCATAGAGGAGCATCTGTCGATCTAGCAATTTTTAGTCTTCATCTTGCAGGAGTATCCTCAATTCTTGGTGCAGTAAATTTTATTACTACAATTATTAATATACGATCAACAGGAATAACATTTGATCGTATACCCCTATTTGTTTGATCAGTAGGTATTACTGCTCTTTTATTATTATTATCCCTGCCTGTATTAGCAGGAG
JN171093.1	Bembidion quadrimaculatum	dubitans voucher Personal:DRMaddison:DNA0676 cytochrome oxidase subunit 1 (COI) gene partial cds mi	TAGTTCCATTAATATTGGGAGCCCCAGATATAGCTTTTCCACGAATAAATAATATAAGTTTTTGATTATTACCCCCCTCTTTAACATTGCTTCTAATAAGTTCTATAGTAGAAAATGGGGSTGSYACAGGATGAACCGTGTACCCACCACTTTCATYTTCAATTGYTCATAGAGGAGCATCTGTCGATCTAGCAATTTTTAGTCTTCATCTTGCAGGAGTATCCTCAATTCTTGGTGCAGTAAATTTTATTACTACAATTATTAATATACGATCAACAGGAATAACATTTGATCGTATACCCCTATTTGTTTGATCAGTAGGTATTACTGCTCTTTTATTATTATTATCCCTGCCTGTATTAGCAGGAG
JN171103.1	Bembidion rugosellum	voucher Personal:DRMaddison:DNA1348 cytochrome oxidase subunit 1 (COI) gene partial cds mitochondrial	TAGTTCCTTTAATATTAGGAGCTCCAGATATAGCTTTCCCTCGAATAAAYAATATAAGTTTTTGATTACTTCCTCCGTCATTAACATTACTTTTAATGAGTTCAATAGTGGAAAGAGGGGCTGGTACAGGATGAACCGTATACCCCCCACTTTCTTCCTCCATTGCTCACAGAGGAGCATCTGTCGATCTAGCAATTTTTAGATTACATCTTGCTGGAGTGTCATCAATTTTAGGAGCTGTAAATTTTATTACCACTATCATTAATATACGATCAACAGGAATAACATTTGATSGAATACCATTATTTGTGTGATCTGTAGGAATTACAGCTTTATTACTTCTATTATCATTGCCAGTATTAGCGGGAG
JN171107.1	Bembidion sciakyi	sciakyi voucher Personal:DRMaddison:DNA2071 cytochrome oxidase subunit 1 (COI) gene partial cds mitochondri	TAGTTCCATTAATATTAGGAGCCCCAGATATAGCTTTTCCACGAATAAATAATATAAGTTTTTGATTACTTCCACCCTCATTAACATTGCTTCTAATRAGATCTATAGTAGAAAGTGGCGCAGGGACAGGATGAACCGTTTACCCACCACTTTCATCTTCAATTGCCCATAGAGGAGCATCTGTTGATCTAGCAATTTTTAGATTACATCTTGCTGGGGTATCATCAATTCTTGGTGCAGTAAACTTTATTACTACAATTATCAATATACGATCAACAGGAATAACATTTGACCGAATACCTTTATTTGTTTGATCAGTAGGAATTACTGCTTTACTTTTACTRTTATCATTACCAGTACTAGCYGGAG
KJ963128.1	Bembidion quadrimaculatum	voucher ZMUO FIN :004859 cytochrome oxidase subunit 1 (COI) gene partial cds mitochondrial	TAGTTCCATTAATATTAGGAGCTCCAGATATAGCTTTTCCACGAATAAATAATATAAGTTTTTGATTACTTCCCCCTTCATTAACACTACTTTTAATAAGTTCTATAGTAGAAAGAGGGGCAGGTACTGGATGAACCGTTTACCCACCACTTTCATCTTCCATTGCTCATAGAGGAGCATCTGTCGATCTAGCAATTTTTAGATTACATCTTGCTGGAGTATCCTCGATTTTAGGGGCTGTAAATTTTATTACCACAATCATCAATATACGATCTACAGGAATGACATTTGACCGGATACCTTTATTTGTTTGATCAGTAGGAATTACTGCTTTATTATTATTACTTTCATTACCAGTATTAGCTGGAG
KM444391.1	Bembidion quadrimaculatum	voucher BFB Col FK 3495 cytochrome oxidase subunit 1 (COI) gene partial cds mitochondrial	TAGTTCCATTAATATTAGGAGCTCCAGATATAGCTTTTCCACGAATAAATAATATAAGTTTTTGATTACTTCCTCCTTCATTAACACTACTTTTAATAAGTTCTATAGTAGAAAGAGGGGCAGGTACTGGATGAACCGTTTACCCACCACTTTCATCCTCCATTGCTCATAGAGGAGCATCTGTCGATCTAGCAATTTTTAGATTACATCTTGCTGGAGTATCCTCGATTTTAGGGGCTGTAAATTTTATTACCACAATCATCAATATACGATCTACAGGAATGACATTTGACCGGATACCTTTATTTGTTTGATCAGTGGGAATTACTGCTTTATTATTATTACTTTCATTACCAGTATTAGCTGGAG
KM441701.1	Bembidion quadrimaculatum	voucher BC ZSM COL 03292 cytochrome oxidase subunit 1 (COI) gene partial cds mitochondrial	TAGTTCCATTAATATTAGGAGCTCCAGATATAGCTTTTCCACGAATAAATAATATAAGTTTTTGATTACTTCCTCCTTCATTAACACTACTTTTAATAAGTTCTATAGTAGAAAGAGGGGCAGGTACTGGATGAACCGTTTACCCACCACTTTCATCCTCCATTGCTCATAGAGGAGCATCTGTCGATCTAGCAATTTTTAGATTACATCTTGCTGGAGTATCCTCGATTTTAGGGGCTGTAAATTTTATTACCACAATCATCAATATACGATCTACAGGAATGACATTTGACCGGATACCTTTATTTGTTTGATCAGTGGGAATTACTGCTTTATTATTATTACTTTCATTACCAGTATTAGCTGGAG
KJ964164.1	Bembidion quadrimaculatum	voucher ZMUO FIN :000468 cytochrome oxidase subunit 1 (COI) gene partial cds mitochondrial	TAGTTCCATTAATATTAGGAGCTCCAGATATAGCTTTTCCACGAATAAATAATATAAGTTTTTGATTACTTCCTCCTTCATTAACACTACTTTTAATAAGTTCTATAGTAGAAAGAGGGGCAGGTACTGGATGAACCGTTTACCCACCACTTTCATCCTCCATTGCTCATAGAGGAGCATCTGTCGATCTAGCAATTTTTAGATTACATCTTGCTGGAGTATCCTCGATTTTAGGGGCTGTAAATTTTATTACCACAATCATCAATATACGATCTACAGGAATGACATTTGACCGGATACCTTTATTTGTTTGATCAGTGGGAATTACTGCTTTATTATTATTACTTTCATTACCAGTATTAGCTGGAG
MF458994.1	Platynus decentis	isolate DNAS-15F-145170 cytochrome c oxidase subunit I (COI) gene partial cds mitochondrial	TAGTCCCTTTAATGTTAGGGGCCCCAGATATGGCATTCCCTCGAATAAATAATATAAGTTTTTGACTTCTTCCGCCATCTTTAACGCTTCTCTTAATGAGAAGAATAGTAGAAAGAGGAGCTGGAACTGGATGAACTGTTTACCCACCCTTATCATCTGGAATTGCACATGCTGGCGCATCTGTAGATTTAGCTATTTTTAGCTTACATTTAGCCGGGGTATCTTCAATTTTAGGGGCAGTTAATTTTATTACAACAATTATTAATATACGATCCGTAGGAATAACTTTTGACCGAATACCTTTATTTGTATGATCAGTAGGTATTACTGCTCTTTTACTATTACTATCTTTACCTGTATTAGCTGGGG
KM986307.1	Rhadine persephone	voucher WMoore:DNA3092 cytochrome oxidase subunit 1 (COI) gene partial cds mitochondrial	TAGTGCCTTTAATATTAGGAGCTCCTGATATAGCATTCCCTCGAATAAACAACATAAGTTTTTGATTGCTGCCCCCTTCATTAACATTGCTACTAATAAGTAGTGTAGTTGAAAGAGGAGCAGGGACTGGATGAACAGTGTACCCCCCGCTATCTTCAAGAATTGCCCATGCAGGAGCATCAGTTGACCTGGCTATTTTTAGATTACATTTAGCTGGAATTTCATCAATTTTAGGAGCTGTCAATTTTATTACTACAATTATCAATATACGATCAGTGGGAATAACTTTTGATCGTATACCCTTATTTGTTTGATCAGTTGGAATTACTGCATTACTCCTACTCCTTTCTCTTCCTGTACTAGCAGGTG
KM986314.1	Rhadine subterranea	voucher WMoore:DNA3094 cytochrome oxidase subunit 1 (COI) gene partial cds mitochondrial	TAGTGCCTTTAATATTAGGAGCCCCTGATATAGCCTTCCCTCGAATAAATAATATAAGTTTTTGATTGCTTCCCCCTTCATTAACATTATTAATAATAAGCAGAATAGTAGAGAGAGGAGCTGGAACCGGGTGAACTGTATACCCCCCACTATCTTCAGGAATTGCCCACGCAGGATCATCGGTTGATTTAGCTATTTTTAGATTACATTTAGCTGGAATTTCATCAATTTTAGGAGCTGTAAATTTTATTACAACAATTATTAATATACGATCAATAGGAATAACTTTTGATCGAATACCTCTATTTGTTTGATCAGTAGGAATCACTGCATTACTTTTACTTCTTTCTTTGCCTGTATTAGCAGGTG
KM986304.1	Rhadine noctivaga	voucher WMoore:DNA3077 cytochrome oxidase subunit 1 (COI) gene partial cds mitochondrial	TAGTGCCTTTAATATTAGGAGCCCCTGATATAGCATTCCCTCGAATAAACAATATAAGTTTTTGATTGCTGCCCCCTTCATTAACATTGCTACTAATAAGTAGTATAGTTGAAAGAGGAGCAGGGACTGGATGAACAGTGTATCCCCCGCTATCTTCAAGAATTGCCCATACAGGAGCGTCAGTTGATCTAGCAATTTTTAGACTACATTTAGCCGGAATTTCATCAATTTTAGGAGCTGTAAATTTTATTACAACAATTATTAATATACGATCAATAGGAATAACTTTTGATCGCATACCTCTTTTTGTTTGATCAGTAGGTATTACTGCATTACTTTTACTTCTTTCTTTACCTGTATTAGCAGGTG
KM986300.1	Rhadine exilis	voucher WMoore:DNA3074 cytochrome oxidase subunit 1 (COI) gene partial cds mitochondrial	TAGTACCCCTAATATTAGGGGCCCCTGATATAGCATTCCCTCGAATAAATAACATAAGTTTTTGATTGCTGCCCCCTTCATTAACATTGCTACTAATAAGTAGTATAGTTGAAAGAGGAACTGGGACTGGATGAACAGTATACCCCCCGCTATCTTCAAGAATTGCCCATGCAGGAGCATCAGTTGATTTGGCTATTTTTAGATTACATTTAGCCGGAATTTCATCGATTCTCGGAGCTGTAAATTTTATCACAACAATTATTAATATACGATCAGTAGGAATGACTTTTGATCGAATACCTTTATTTGTTTGATCAGTAGGAATCACAGCATTATTATTACTCCTCTCTCTGCCAGTATTAGCAGGAG
KM986291.1	Rhadine infernalis	voucher WMoore:DNA3082 cytochrome oxidase subunit 1 (COI) gene partial cds mitochondrial	TAGTGCCCTTAATATTAGGAGCCCCTGATATAGCATTCCCTCGAATAAATAACATAAGTTTTTGATTGCTGCCCCCTTCATTAACATTGCTGCTAATAAGCAGTATAGTTGAAAGAGGAGCGGGGACTGGTTGAACAGTATACCCCCCGCTATCTTCAGGAATTGCCCACGCAGGGGCATCAGTCGATTTAGCTATTTTTAGACTACATTTAGCTGGAGTTTCATCAATTCTCGGAGCTGTAAATTTTATTACTACAATTATTAATATACGATCAGTAGGAATAACTTTTGATCGAATACCTTTATTTGTTTGATCAGTAGGAATTACTGCCCTACTTCTTCTTCTCTCTTTGCCAGTATTAGCAGGAG
KM986290.1	Rhadine infernalis	voucher WMoore:DNA3078 cytochrome oxidase subunit 1 (COI) gene partial cds mitochondrial	TAGTGCCCTTAATATTAGGAGCCCCTGATATAGCATTCCCTCGAATAAATAACATAAGTTTTTGATTGCTGCCCCCTTCATTAACATTGCTGCTAATAAGCAGTATAGTTGAAAGAGGAGCGGGGACTGGTTGAACAGTATACCCCCCGCTATCTTCAGGAATTGCCCACGCAGGGGCATCAGTCGATTTAGCTATTTTTAGACTACATTTAGCTGGAGTTTCATCAATTCTCGGAGCTGTAAATTTTATTACTACAATTATTAATATACGATCAGTAGGAATAACTTTTGATCGAATACCTTTATTTGTTTGATCAGTAGGAATTACTGCCCTACTTCTTCTTCTCTCTTTGCCAGTATTAGCAGGAG
KM986275.1	Rhadine cf.	babcocki WMoore DNA3085 voucher WMoore:DNA3085 cytochrome oxidase subunit 1 (COI) gene partial cds mitochondrial	TAGTACCCTTAATATTAGGAGCCCCTGATATAGCATTCCCTCGAATAAATAACATAAGTTTTTGATTGCTGCCCCCTTCATTAACATTGCTGCTAATAAGCAGTATAGTTGAAAGAGGAGCTGGGACTGGATGAACAGTATACCCCCCGCTATCTTCAAGAATTGCCCACGCAGGAGCATCGGTAGATTTAGCTATTTTTAGATTACATTTAGCTGGAATTTCATCAATTCTCGGAGCTGTAAATTTTATTTCAACAATTATTAATATACGATCAGTAGGAATAACTTTTGATCGAATACCTTTATTTGTATGATCAGTAGGAATTACTGCACTCTTATTACTTCTTTCTTTGCCGGTATTAGCTGGAG
KM986274.1	Rhadine cf.	howdeni WMoore DNA3087 voucher WMoore:DNA3087 cytochrome oxidase subunit 1 (COI) gene partial cds mitochondrial	TAGTGCCCTTAATATTAGGAGCCCCTGATATAGCATTCCCTCGAATAAATAACATAAGTTTTTGATTGCTGCCCCCTTCATTAACATTGCTGCTAATAAGCAGTATAGTTGAAAGAGGAGCTGGGACTGGATGAACAGTATACCCCCCGCTATCTTCAGGAATTGCCCATGCAGGAGCATCGGTGGATTTAGCTATTTTTAGATTACATTTAGCTGGAGTTTCATCAATTCTCGGAGCTGTAAATTTTATTTCAACAATTATTAATATACGATCAGTAGGAATAACTTTTGATCGAATACCTTTATTYGTATGATCAGTAGGAATTACTGCACTCTTATTACTTCTTTCTTTACCGGTATTAGCCGGAG
KJ203026.1	Notiophilus aquaticus	voucher CHU06-COL1-063 cytochrome oxidase subunit 1 (COI) gene partial cds mitochondrial	TAGTCCCTTTAATGTTAGGGGCCCCTGATATAGCCTTCCCTCGAATAAATAATATAAGTTTTTGGTTACTACCTCCTTCTTTAACTCTCCTTCTTACGAGCAGAATAGTGGAAAGAGGAGCTGGGACAGGTTGAACTGTATACCCTCCTCTTTCTTCCGGAATTGCCCATAGAGGGGCTTCTGTAGACCTGGCAATTTTCAGTCTTCATTTAGCTGGGGTATCTTCTATTTTAGGGGCAGTAAATTTTATTACTACTATTATTAATATGCGGTCTGTAGGAATAACATTTGACCGAATACCTCTATTTGTTTGATCAGTTGGGATTACAGCCCTTTTATTATTACTATCTTTACCTGTGTTAGCAGGAG
MK082284.1	Carabidae sp.	INDOBIOSYS-CCDB25353-E10 cytochrome oxidase subunit 1 (COI) gene partial cds mitochondrial	TAGTTCCTTTAATATTAGGAGCTCCTGATATAGCTTTCCCTCGAATAAATAATATAAGTTTCTGATTACTACCCCCTTCACTTACCTTACTTTTAATGAGCTCTATAGTAGAAAATGGAGCTGGGACTGGATGAACTGTATACCCCCCTTTGTCTTCAGGTATTGCCCATGCTGGAGCTTCAGTTGATTTAGCTATTTTTAGCCTTCATTTAGCTGGAATTTCATCAATTTTAGGTGCAGTGAATTTCATTACAACTATCATTAATATACGATCAATTGGAATAACATTCGATCGAATACCTTTATTTGTATGATCAGTAGGAATTACTGCTTTATTATTACTTTTATCTTTGCCAGTATTAGCGGGAG
LC764869.1	Pheropsophus jessoensis	05-TY-2011 mitochondrial COI gene for cytochrome c oxidase subunit 1 partial cds	TTGTTCCATTAATATTAGGTGCTCCAGATATAGCTTTTCCTCGAATAAATAATATAAGATTTTGATTATTACCCCCTTCATTAACATTACTTCTAATAAGAAGAATAGTTGAAAGAGGAGCTGGTACTGGTTGAACAGTTTACCCTCCTTTATCTTCCGGAATTGCCCATAGAGGTTCATCAGTAGACTTAGCAATTTTCAGATTACATTTAGCAGGAGTTTCATCAATTTTAGGTGCAGTAAATTTTATTACAACAATTATTAATATACGACCAGCAGGAATAACTTTTGATCGAATACCTTTATTTGTATGATCAGTTGGAATTACCGCTTTATTATTACTTTTATCATTACCTGTTTTAGCAGGAG
KF551703.1	Notonomus sp.	1 KW-2014 cytochrome oxidase subunit 1 (COI) gene partial cds mitochondrial	TAGTTCCTTTAATATTAGGAGCTCCAGATATAGCTTTTCCTCGAATAAATAATATAAGTTTCTGATTACTTCCTCCATCTTTAACTCTCCTTTTAATGAGAAGAATAGTGGAAAGTGGTGCAGGTACAGGATGAACTGTGTACCCCCCGTTATCTTCAGGAATTGCCCATAGAGGAGCATCAGTTGATTTAGCTATTTTTAGTTTACATCTAGCTGGTGTTTCATCAATTCTAGGAGCAGTAAATTTTATTACAACAATTATTAATATACGATCAACAGGAATAACCTTTGACCGAATACCTTTATTTGTTTGATCAGTAGGAATTACAGCTTTATTACTTCTTCTATCATTACCAGTATTAGCTGGAG
KF551687.1	Notonomus sp.	2 KW-2014 cytochrome oxidase subunit 1 (COI) gene partial cds mitochondrial	TAGTTCCATTAATATTAGGAGCTCCTGATATAGCTTTTCCTCGAATAAATAATATAAGTTTTTGATTACTTCCTCCTTCTTTAACCCTTTTATTAATAAGAAGTATAGTGGAAAGTGGTGCAGGTACTGGATGAACAGTTTACCCACCCTTATCATCTGGAATTGCCCATAGAGGTGCTTCTGTAGATTTAGCTATTTTTAGTTTACATTTAGCTGGGGTATCTTCAATTTTAGGTGCAGTAAATTTTATTACAACAATTATTAATATACGATCAACAGGAATAACTTTTGATCGAATGCCTTTATTTGTATGATCAGTAGGAATCACTGCTTTATTACTTCTTTTATCTTTACCTGTTTTAGCTGGAG
KF551718.1	Sarticus esmeraldipennis	cytochrome oxidase subunit 1 (COI) gene partial cds mitochondrial	TAGTTCCTTTAATATTAGGAGCTCCTGATATAGCTTTTCCTCGAATAAATAATATAAGTTTTTGACTTCTTCCCCCTTCTTTAACCCTTCTTTTAATGAGAAGAATAGTTGAAAGTGGGGCTGGTACTGGGTGAACAGTTTACCCTCCCCTATCATCAGGAATTGCTCATAGAGGAGCATCTGTGGATCTAGCAATTTTTAGTCTTCATTTAGCTGGGGTATCCTCAATTTTAGGAGCAGTAAATTTTATTACTACAATTATCAATATACGATCAACAGGAATAACTTTTGACCGAATACCATTATTTGTTTGGTCAGTTGGAATTACTGCATTATTACTTTTATTATCCTTACCTGTATTAGCCGGAG
KF551722.1	Sarticus sp.	WA1 cytochrome oxidase subunit 1 (COI) gene partial cds mitochondrial	TAGTTCCTTTAATGTTAGGAGCTCCTGATATAGCCTTTCCTCGAATAAATAATATAAGTTTCTGATTACTTCCCCCTTCTTTAACCCTTCTTTTAATGAGAAGAATAGTTGAAAGTGGAGCTGGTACTGGATGAACAGTATACCCTCCCCTATCTTCTGGAATTGCTCATAGAGGAGCATCAGTAGATCTCGCAATTTTTAGACTTCATTTAGCCGGAGTATCATCAATTTTAGGAGCAGTAAATTTTATTACTACAATTATTAATATACGATCAACAGGAATAACTTTTGATCGAATACCTTTATTTGTTTGATCAGTAGGAATTACTGCTTTATTACTTTTATTATCTTTACCTGTATTAGCAGGAG
KF551721.1	Sarticus sp.	SA1 cytochrome oxidase subunit 1 (COI) gene partial cds mitochondrial	TAGTACCTTTAATATTAGGAGCTCCTGATATAGCTTTTCCTCGAATAAATAATATAAGTTTTTGATTACTTCCTCCTTCTTTAACCCTTCTTCTAATAAGAAGAATAGTCGAAAGAGGAGCTGGTACTGGATGAACAGTTTATCCACCTTTATCATCTGGAATTGCCCATAGTGGAGCATCAGTAGATTTAGCTATTTTTAGCTTACATTTAGCTGGTGTATCATCAATTTTAGGGGCAGTAAATTTTATTACTACAATTATTAATATACGATCAACAGGAATAACTTTTGATCGAATACCTTTATTTGTTTGATCAGTAGGAATTACTGCTTTATTACTTTTATTATCTTTACCTGTATTAGCAGGAG
MT849731.1	Oxycrepis sp.	n. Costa Rica KW-2020 voucher EMEC:KWW 243 cytochrome oxidase subunit 1 gene partial cds mitochondrial	TAGTTCCTTTAATGCTTGGAGCACCAGACATAGCTTTCCCTCGAATAAATAATATGAGTTTTTGACTTCTTCCCCCTTCTTTAACTCTTCTTTTAATGAGAAGTATAGTTGAAAGAGGAGCTGGTACAGGATGAACAGTCTACCCTCCTTTATCTTCAGGAATTGCCCATAGAGGTGCTTCTGTAGATTTAGCTATTTTTAGATTACATTTAGCAGGCGTATCTTCAATTCTAGGGGCTGTAAATTTTATTACTACAATCATTAATATACGATCAGTGGGAATAACATTTGATCGAATACCTTTATTTGTGTGATCAGTAGGAATTACTGCTTTACTATTACTCTTATCTTTACCAGTCTTAGCTGGTG
MT849703.1	Cerabilia prosopogmoides	voucher EMEC:EMEC:215152 cytochrome oxidase subunit 1 gene partial cds mitochondrial	TAGTTCCTTTAATATTAGGAGCCCCTGATATAGCTTTTCCTCGAATGAATAATATAAGTTTTTGACTTCTTCCTCCTTCTTTAACTCTCCTCTTAATAAGAAGTATAGTTGAAAGAGGTGCAGGGACTGGATGAACAGTTTATCCTCCTCTATCTTCAGGAATTGCTCATAGAGGAGCTTCAGTAGATTTAGCAATTTTTAGCTTACATTTAGCAGGAATTTCTTCTATTTTAGGAGCAGTAAATTTTATCACAACTATTATTAATATACGATCAGTAGGAATTACTTTTGATCGAATGCCTTTATTCGTATGATCAGTAGGAATTACTGCATTACTTCTTCTTTTATCATTACCAGTATTAGCTGGAG
MT849748.1	Zeodera australiensis	voucher EMEC:EMEC:1139806 cytochrome oxidase subunit 1 gene partial cds mitochondrial	TAGTTCCTCTAATATTAGGAGCCCCTGATATAGCTTTCCCTCGAATAAATAATATGAGATTTTGACTTCTTCCTCCTTCTTTAACTCTGCTCTTAATGAGAAGTATAGTAGAAAGAGGAGCTGGTACTGGATGAACAGTTTATCCACCCCTATCTTCAGGAATTGCTCATAGAGGAGCTTCTGTAGATTTAGCTATTTTTAGTTTACATTTAGCTGGTGTATCATCAATTTTAGGTGCCGTAAATTTTATTACAACTATTATTAATATACGATCAATTGGAATAACATTTGATCGAATGCCATTATTTGTTTGATCAGTTGGAATTACTGCTTTATTATTACTTTTATCTTTACCTGTATTAGCAGGAG
MT849724.1	Oxycrepis (Stolonis)	nr. intercepta EMEC KWW 37 voucher EMEC:KWW 37 cytochrome oxidase subunit 1 gene partial cds mitochondri	TAGTTCCTTTAATATTAGGAGCTCCTGATATAGCTTTTCCTCGAATAAATAATATAAGTTTTTGACTACTACCTCCTTCTCTAACTCTTCTCTTAATGAGAAGTATAGTTGAAAGAGGAGCTGGGACTGGATGAACAGTTTACCCTCCTTTATCTTCAGGAATTGCTCATAGAGGAGCTTCTGTTGATTTAGCTATTTTTAGTTTACATTTAGCAGGAGTTTCTTCTATTTTAGGAGCTGTAAATTTTATTACAACAATTATTAATATACGATCAGTAGGAATAACATTTGATCGAATACCATTATTTGTTTGATCAGTAGGAATTACTGCTTTATTATTACTTTTATCTTTACCAGTATTAGCAGGAG
KT306140.1	Nebria reflexa	isolate Nr246-01JP cytochrome c oxidase subunit I (COI) gene partial cds mitochondrial	TAGTTCCTCTAATATTAGGGGCCCCTGACATAGCATTTCCTCGAATAAATAATATAAGATTTTGATTATTACCCCCATCTTTAACATTGCTCTTACTAAGGTCTATGGTAGAAAGTGGTGCTGGGACTGGTTGAACAGTGTACCCACCCCTATCCTCTAATATTGCCCATAGAGGAGCTTCTGTTGATTTAGCTATTTTTAGATTACATTTAGCTGGGGTATCCTCAATTCTAGGAGCAGTTAATTTTATTACTACAATTATTAATATACGTTCTAGAGGAATAACTTTTGATCGAATACCCTTATTTGTTTGATCAGTAGGTATTACAGCACTGCTTCTACTTTTATCTTTACCAGTATTAGCCGGTG
OP575856.1	Brachinus galactoderus	voucher UASM367811 cytochrome oxidase subunit 1 (COI) gene partial cds mitochondrial	TAGTTCCTTTAATATTAGGTGCGCCTGATATAGCTTTCCCTCGAATAAATAATATAAGATTCTGACTTTTACCTCCTTCTTTAACTCTCCTCCTAACTAGAAGTTTAGTAGAAAGAGGTGCAGGGACAGGATGAACAGTTTATCCTCCTCTTTCATCTGGAATTGCTCATAGAGGAGCTTCAGTAGATTTAGCAATTTTTAGTCTTCATTTAGCAGGAGTTTCTTCTATTTTAGGTGCAGTTAATTTTATTACTACAATTATTAATATACGATCAGTAGGAATAACTCCTGAACGAATACCTTTATTTGTTTGATCAGTAGGAATTACTGCTCTACTTTTACTTCTTTCTTTGCCTGTTTTAGCTGGAG
OP575849.1	Brachinus aabaaba	voucher UASM365780 cytochrome oxidase subunit 1 (COI) gene partial cds mitochondrial	TAGTTCCTCTCATATTAGGAGCTCCTGATATAGCTTTCCCACGAATAAATAATATAAGATTTTGACTTTTACCACCTTCTCTAACTCTCCTTCTAACTAGAAGTTTAGTAGAAAGAGGTGCTGGGACAGGATGAACAGTATACCCTCCTCTTTCATCAGGAATCGCCCATAGAGGAGCTTCAGTTGATTTAGCAATTTTTAGCCTTCACTTAGCTGGAGTTTCTTCTATTTTAGGTGCAGTAAATTTCATTACAACAATCATTAATATACGGTCAGTAGGAATAACTCCAGAACGAATACCTTTATTTGTTTGATCTGTAGGAATTACTGCTCTACTTTTACTTCTCTCTTTACCTGTTCTAGCCGGAG
OR500911.1	Trechodes sp.	voucher OSAC:DRMaddison.DNA2905 cytochrome c oxidase subunit I (COX1) gene partial cds mitochondrial	TAGTTCCATTAATATTAGGAGCTCCAGATATAGCCTTTCCTCGTATAAATAATATAAGATTTTGGCTTTTACCTCCTTCATTAACTCTTCTCCTTACAAGTTCTCTTGTTGAAAGAGGAGCGGGTACAGGATGAACTGTTTACCCCCCCTTATCCTCAAATATTGCCCATAGTGGAGCTTCTGTAGATTTAGCCATTTTTAGACTTCATTTAGCAGGAATTTCATCAATTTTAGGAGCTGTAAATTTTATTACAACAATTATTAATATACGATCTATTGGAATAAGATTTGATCGAATACCATTATTTGTTTGATCAGTTGGAATTACTGCATTATTATTATTATTATCTTTACCAGTATTAGCAGGAG
KM451753.1	Dyschirius globosus	voucher GBOL Col FK 0352 cytochrome oxidase subunit 1 (COI) gene partial cds mitochondrial	TAGTCCCTTTAATACTAGGAGCCCCTGATATAGCTTTTCCTCGTATAAATAATATAAGATTTTGACTTCTACCACCTACCTTAACTTTATTATTAATGAGTAGAATAGTAGAAAAAGGAGCTGGAACTGGTTGAACAGTATACCCCCCTTTATCATCTAGAATTGCCCATAGAGGAGCATCTGTAGATTTAGCTATTTTTAGACTACATTTAGCTGGAATTTCCTCTATTCTAGGTGCTGTAAATTTTATTACTACTATTATTAATATACGATCTACAGGATTAACATTTGAACGAATACCATTATTTGTTTGATCTGNAGGAATTACAGCTTTATTATTATTACTATCACTTCCAGTTTTAGCTGGAG
KM447124.1	Dyschirius salinus	voucher BCZSM COLA 00854 cytochrome oxidase subunit 1 (COI) gene partial cds mitochondrial	TAGTTCCATTAATACTAGGGGCCCCTGATATAGCTTTTCCTCGAATAAATAATATAAGATTTTGACTTTTACCTCCTTCTTTAAGCCTACTACTTATAAGTAGAATAGTTGAAAAAGGAGCTGGTACTGGGTGAACAGTATACCCACCTTTATCATCTTCAATTGCCCATAGAGGAGCTTCTGTAGATTTAGCTATTTTTAGATTACATTTAGCCGGAATTTCTTCTATTTTAGGTGCTGTAAATTTTATTACAACTATTATCAATATACGTTCAACAGGAATAACATTTGAACGAATACCATTATTTATTTGATCTGTAGGAATTACAGCATTATTATTATTATTATCACTTCCAGTATTAGCAGGAG
MK083844.1	Carabidae sp.	INDOBIOSYS-CCBD26991-F06 cytochrome oxidase subunit 1 (COI) gene partial cds mitochondrial	TAGTTCCTTTAATATTAGGGGCCCCAGATATAGCCTTCCCCCGAATAAATAATATAAGCTTTTGATTATTACCCCCTTCATTAACTTTACTATTAATAAGCAGTATAGTTGAAAGAGGAGCAGGGACAGGTTGAACTGTGTACCCACCCCTATCTTCAGGAATTGCCCATGCTGGAGCATCTGTAGATTTAGCTATTTTTAGACTTCATTTAGCAGGAATTTCTTCAATTTTAGGAGCTGTGAATTTTATTACAACTATTATTAATATACGATCTGTAGGAATAAGTTTTGATCGAATACCTTTATTTGTTTGATCAGTAGGAATTACTGCTCTTTTATTATTACTATCATTACCTGTTTTAGCTGGTG
MK083774.1	Carabidae sp.	INDOBIOSYS-CCDB30334-E03 cytochrome oxidase subunit 1 (COI) gene partial cds mitochondrial	TAGTTCCTTTAATATTAGGGGCCCCAGATATAGCCTTCCCCCGAATAAATAATATAAGCTTTTGATTATTACCCCCTTCATTAACTTTACTATTAATAAGCAGTATAGTTGAAAGAGGAGCAGGGACAGGTTGAACTGTGTACCCACCCCTATCTTCAGGAATTGCCCATGCTGGAGCATCTGTAGATTTAGCTATTTTTAGACTTCATTTAGCAGGAATTTCTTCAATTTTAGGAGCTGTAAATTTTATTACAACTATTATTAATATACGATCTGTAGGAATAAGTTTTGATCGAATACCTTTATTTGTTTGATCAGTAGGAATTACTGCTCTTTTATTATTACTATCATTACCTGTTTTAGCTGGTG
MK081483.1	Carabidae sp.	INDOBIOSYS-CCDB30334-F12 cytochrome oxidase subunit 1 (COI) gene partial cds mitochondrial	TAGTTCCTTTAATATTAGGGGCCCCAGATATAGCCTTCCCCCGAATAAATAATATAAGCTTTTGATTATTACCCCCTTCATTAACTTTACTATTAATAAGCAGTATAGTTGAAAGAGGAGCAGGGACAGGTTGAACTGTGTACCCACCCCTATCTTCAGGAATTGCCCATGCTGGAGCATCTGTAGATTTAGCTATTTTTAGACTTCATTTAGCAGGAATTTCTTCAATTTTAGGAGCTGTAAATTTTATTACAACTATTATTAATATACGATCTGTAGGAATAAGTTTTGATCGAATACCTTTATTTGTTTGATCAGTAGGAATTACTGCTCTTTTATTATTACTATCATTACCTGTTTTAGCTGGTG
KU233843.1	Bembidion lachnophoroides	voucher OSAC:DRMaddison DNA3022 cytochrome oxidase subunit 1 (COI) gene partial cds mitochondrial	TAGTACCTTTAATATTAGGAGCTCCTGATATGGCATTTCCACGAATAAACAATATAAGATTTTGATTATTACCTCCTTCATTAACACTACTTTTGATAAGCTCTATAGTTGAAAGAGGYGCWGGTACCGGTTGAACAGTRTACCCACCCCTTTCCTCYTCTATTGCYCATAGTGRAGCKTCGGTAGACYTKGCAATTTTTAGACTACATCTTGCAGGTGTATCATCAATTTTAGGMGCAGTAAATTTTATKACCACAATTATYAATATACGATCARTTGGAATAACATTTGAYCGAATACCATTATTCGTTTGATCWGTTGKAATTACAGCATTATTATTATTATTATCTTTACCAGTTTTAGCTGGAG
OQ323107.1	Elaphropus sp.	SERC INVERT 2750 isolate SERCINVERT2750 cytochrome oxidase subunit 1 (COI) gene partial cds mitochondrial	TAGTTCCATTAATACTAGGTGCTCCTGATATAGCTTTCCCACGAATAAATAATATAAGTTTCTGATTATTACCTCCTTCTTTAACATTATTACTTATAAGTAGTATAGTTGAAAGAGGAGCTGGGACCGGATGAACAGTTTATCCTCCACTTTCTTCTTCTATTGCCCATAGAGGAGCTTCAGTAGATTTAGCTATTTTTAGTTTACATTTAGCAGGAGTTTCTTCAATTTTAGGTGCTGTAAATTTTATTACAACTATTATTAATATACGATCAGTAGGAATAACATTTGATCGAATACCTTTATTTGTTTGATCAGTAGGAATTACAGCTTTATTATTATTATTATCTTTACCTGTATTAGCAGGAG
KU233808.1	Bembidion nr.	transversale OSAC:DRMaddison DNA2180 cytochrome oxidase subunit 1 (COI) gene partial cds mitochondrial	TAGTACCTTTAATATTAGGAGCTCCTGATATAGCATTTCCACGAATAAATAATATAAGATTTTGATTACTACCWCCATCTTTAACCCTTTTACTGATAAGTTCTATAGTAGAAAGTGGTGCAGGTACMGGATGAACAGTTTACCCYCCACTTTCATCATCTATTGCCCATAGTGGAGCATCTGTAGATTTAGCAATTTTTARATTACATTTAGCAGGAGTATCTTCAATTTTAGGTGCTGTAAATTTTATTACAACAATTATCAATATACGATCAATTGGAATAAGATTTGATAAAATACCTTTATTTGTATGATCAGTAGGAATTACAGCATTATTATTACTTTTATCCCTTCCTGTTTTAGCYGGAG
MW151485.1	Bembidion corgenoma	voucher OSAC:DRMaddison DNA5065 cytochrome oxidase subunit 1 gene partial cds mitochondrial	TAGTACCTTTAATATTAGGAGCTCCTGATATAGCATTTCCACGAATAAATAATATAAGATTTTGATTACTACCTCCATCTTTAACCCTTTTACTGATAAGTTCTATAGTAGAAAGTGGTGCAGGTACMGGATGAACAGTTTACCCCCCACTTTCATCATCTATTGCCCATAGTGGAGCATCTGTAGATTTAGCAATTTTTAGATTACATTTAGCAGGAGTATCTTCAATTTTAGGTGCTGYAAATTTTATTRCAACAATTATCAATATACGATCAATTGGAATAAGATTTGATAAAATACCTTTATTTGTATGATCAGTAGGAATTACAGCATTATTATTACTTTTATCCCTTCCTGTTTTAGCTGGAG
KY950947.1	Bembidion aeruginosum	voucher OSAC:DRMaddison DNA2848 cytochrome oxidase subunit 1 (COI) gene partial cds mitochondrial	TAGTACCTTTAATATTAGGAGCTCCTGATATAGCATTCCCACGAATAAATAATATAAGATTTTGACTTTTACCTCCTTCTTTAACATTATTATTGATAAGTTCTATAGTAGAAAGAGGTGCAGGAACAGGATGAACAGTATACCCCCCGCTTTCATCTTCTATCGCCCATAGAGGATCGTCAGTGGATTTAGCAATTTTTAGATTACATCTTGCAGGAGTATCTTCAATTTTAGGAGCCGTAAATTTTATTACTACTATTATCAATATACGATCTATTGGAATAAGTTTTGATCGAATACCTTTATTTGTATGATCAGTAGGTATCACAGCATTATTACTTTTATTATCTTTACCAGTATTAGCAGGAG
KY951047.1	Bembidion geopearlis	voucher OSAC:DRMaddison DNA4730 cytochrome oxidase subunit 1 (COI) gene partial cds mitochondrial	TAGTTCCTTTAATATTAGGGGCTCCTGATATAGCATTCCCACGAATAAATAACATAAGATTTTGACTTTTACCTCCTTCTTTAACATTATTATTGATGAGTTCTATAGTAGAAAGAGGGGCAGGGACTGGATGAACAGTATACCCTCCACTTTCATCTTCTATTGCTCATAGAGGATCATCAGTTGATTTAGCAATTTTTAGATTACATCTTGCAGGGGTATCCTCAATCTTAGGTGCTGTAAATTTTATTACTACTATTATTAATATACGATCTATTGGAATAAGTTTTGATCGAATGCCTTTATTTGTATGATCAGTAGGTATTACAGCATTATTGCTTTTATTATCATTACCAGTATTAGCAGGAG
KY951066.1	Bembidion ampliatum	voucher OSAC:DRMaddison DNA5089 cytochrome oxidase subunit 1 (COI) gene partial cds mitochondrial	TAGTTCCTTTAATATTAGGAGCTCCTGATATAGCATTCCCACGAATAAATAACATAAGATTCTGACTTTTACCTCCTTCCTTAACACTATTATTGATAAGTTCTATAGTAGAAAGTGGAGCAGGGACAGGATGAACAGTATACCCACCACTTTCATCTTCTATTGCCCATAGAGGATCATCAGTAGATTTAGCAATTTTTAGATTACACCTCGCAGGGGTATCTTCTATTTTAGGTGCCGTAAACTTTATTACTACTATTATCAATATACGATCTACTGGAATAAGTTTTGATCGAATACCTTTATTTGTATGATCAGTAGGTATTACAGCATTATTACTTTTATTATCTCTACCAGTACTAGCAGGAG
KY951002.1	Bembidion lividulum	voucher OSAC:DRMaddison DNA4175 cytochrome oxidase subunit 1 (COI) gene partial cds mitochondrial	TAGTTCCTTTAATATTAGGAGCTCCTGATATAGCATTTCCACGAATAAATAATATAAGATTCTGACTTTTACCTCCTTCCTTAACACTATTATTGATAAGTTCTATAGTAGAAAGTGGAGCAGGGACAGGATGAACAGTATACCCACCACTTTCATCTTCTATTGCCCATAGAGGATCATCAGTAGATTTAGCAATTTTTAGATTACAYCTTGCAGGGGTATCTTCTATTTTAGGTGCCGTGAACTTTATTACTACTATTATCAATATACGATCTACTGGAATAAGTTTTGATCGAATACCTTTATTTGTATGATCAGTAGGTATTACAGCATTATTACTTTTATTATCTCTACCAGTACTAGCAGGAG
MG062377.1	Bembidion concretum	voucher BIOUG25589-H06 cytochrome oxidase subunit 1 (COI) gene partial cds mitochondrial	TGGTTCCATTAATACTAGGAGCCCCAGATATAGCATTTCCTCGAATAAATAATATAAGTTTTTGATTACTTCCCCCATCATTAACATTGCTTTTAATAAGCTCTATAGTGGAAAGTGGCGCAGGCACCGGATGAACCGTGTACCCTCCGCTATCATCTTCAATTGCACATAGAGGAGCATCTGTAGATTTAGCAATTTTTAGATTACACCTCGCAGGGGTATCATCAATTCTAGGTGCTGTAAATTTTATTACTACTATTATCAATATACGAGCTATGGGAATAACATTTGACCGAATACCTTTATTTGTATGGTCAGTAGGAATTACAGCTTTATTGCTACTTTTATCTTTGCCTGTTCTAGCCGGAG
MF170692.1	Bembidion punctulatum	isolate BpunR2 cytochrome oxidase subunit I (COI) gene partial cds mitochondrial	TGGTTCCTTTGATATTAGGAGCTCCAGATATAGCATTCCCTCGAATAAATAATATAAGATTTTGATTGTTACCCCCATCTCTAACCCTACTTTTGATAAGATCTATAGTGGAAAGTGGAGCAGGGACCGGATGGACAGTTTACCCGCCTTTATCTTCTTCTATTGCTCATAGAGGAGCATCCGTAGATCTAGCAATTTTTAGATTACATCTTGCAGGTGTATCATCAATTTTAGGAGCAGTAAATTTTATTACTACAATCATTAATATACGATCTGTAGGAATAACATTTGATCGAATACCATTATTTGTTTGATCCGTGGGAATTACTGCTCTTTTACTTCTTTTATCATTACCAGTTTTAGCTGGAG
MF170694.1	Bembidion punctulatum	isolate BpunT1 cytochrome oxidase subunit I (COI) gene partial cds mitochondrial	TGGTTCCTTTGATATTAGGAGCTCCAGATATAGCATTCCCTCGAATAAATAATATAAGATTTTGATTGTTACCCCCATCTCTAACCCTACTTTTGATAAGATCTATAGTGGAAAGTGGAGCAGGGACCGGATGGACAGTTTACCCACCTTTATCTTCTTCTATTGCTCATAGAGGAGCATCCGTAGATCTAGCAATTTTTAGATTGCATCTTGCAGGTGTATCATCAATTTTAGGAGCAGTAAATTTTATTACTACAATCATTAATATACGATCTGTAGGAATAACATTTGATCGAATACCATTATTTGTTTGATCCGTGGGAATTACTGCTCTTTTACTTCTTTTATCATTACCAGTTTTAGCTGGAG
MF170693.1	Bembidion punctulatum	isolate BpunD1 cytochrome oxidase subunit I (COI) gene partial cds mitochondrial	TGGTTCCTTTGATATTAGGAGCTCCAGATATAGCATTCCCTCGAATAAATAATATAAGATTTTGATTGTTACCCCCATCTCTAACCCTACTTTTGATAAGATCTATAGTGGAAAGTGGAGCAGGGACCGGATGGACAGTTTACCCACCTTTATCTTCTTCTATTGCTCATAGAGGAGCATCCGTAGATCTAGCAATTTTTAGATTGCATCTTGCAGGTGTATCATCAATTTTAGGAGCAGTAAATTTTATTACTACAATCATTAATATACGATCTGTAGGAATAACATTTGATCGAATACCATTATTTGTTTGATCCGTGGGAATTACTGCTCTTTTACTTCTTTTATCATTACCAGTTTTAGCTGGAG
MF170691.1	Bembidion punctulatum	isolate BpunR1 cytochrome oxidase subunit I (COI) gene partial cds mitochondrial	TGGTTCCTTTGATATTAGGAGCTCCAGATATAGCATTCCCTCGAATAAATAATATAAGATTTTGATTGTTACCCCCATCTCTAACCCTACTTTTGATAAGATCTATAGTGGAAAGTGGAGCAGGGACCGGATGGACAGTTTACCCACCTTTATCTTCTTCTATTGCTCATAGAGGAGCATCCGTAGATCTAGCAATTTTTAGATTGCATCTTGCAGGTGTATCATCAATTTTAGGAGCAGTAAATTTTATTACTACAATCATTAATATACGATCTGTAGGAATAACATTTGATCGAATACCATTATTTGTTTGATCCGTGGGAATTACTGCTCTTTTACTTCTTTTATCATTACCAGTTTTAGCTGGAG
MF170696.1	Bembidion punctulatum	isolate BpunM4 cytochrome oxidase subunit I (COI) gene partial cds mitochondrial	TGGTTCCTTTGATATTAGGAGCTCCAGATATAGCATTCCCTCGAATAAATAATATAAGATTTTGATTGTTACCTCCATCTCTAACCCTACTTTTGATAAGATCTATAGTGGAAAGTGGAGCAGGGACCGGATGGACAGTTTACCCACCTTTATCTTCTTCTATTGCTCATAGAGGAGCATCCGTAGATCTAGCAATTTTTAGATTGCATCTTGCAGGTGTATCATCAATTTTAGGAGCAGTAAATTTTATTACTACAATCATTAATATACGATCTGTAGGAATAACATTTGATCGAATACCATTATTTGTTTGATCCGTAGGAATTACTGCTCTTTTACTTCTTTTATCATTACCAGTTTTAGCTGGAG
MF170695.1	Bembidion punctulatum	isolate BpunM1 cytochrome oxidase subunit I (COI) gene partial cds mitochondrial	TGGTTCCTTTGATATTAGGAGCTCCAGATATAGCATTCCCTCGAATAAATAATATAAGATTTTGATTGTTACCCCCATCTCTAACCCTACTTTTGATAAGATCTATAGTGGAAAGTGGAGCAGGGACCGGATGGACAGTTTACCCACCTTTATCTTCTTCTATTGCTCATAGAGGAGCATCCGTAGATCTAGCAATTTTTAGATTGCATCTTGCAGGTGTATCATCAATTTTAGGAGCAGTAAATTTTATTACTACAATCATTAATATACGATCTGTAGGAATAACATTTGATCGAATACCATTATTTGTTTGATCCGTAGGAATTACTGCTCTTTTACTTCTTTTATCATTACCAGTTTTAGCTGGAG
KM445537.1	Bembidion tibiale	voucher GBOL Col FK 2906 cytochrome oxidase subunit 1 (COI) gene partial cds mitochondrial	TAGTACCTTTAATATTAGGAGCTCCCGATATAGCATTTCCTCGAATAAATAATATAAGTTTTTGATTATTGCCACCTTCATTAACACTGCTTTTGATAAGTTCTATAATTGAAAGTGGTGCTGGTACCGGATGAACAGTTTACCCCCCACTTTCATCTTCTATCGCCCATAGAGGAGCATCCGTGGATCTAGCAATTTTCAGTCTTCATCTCGCAGGAGTATCATCAATTTTAGGAGCAGTAAATTTTATTACTACTATTATTAATATACGATCTATTGGTATAAGTTTTGATCGAATACCTTTATTTGTATGATCTGTAGGAATTACAGCATTATTACTTCTTTTATCATTACCCGTATTAGCAGGAG
KU876752.1	Bembidion varicolor	voucher ZFMK COL 2011 129 cytochrome oxidase subunit 1 (COI) gene partial cds mitochondrial	TAGTTCCTTTAATATTAGGAGCTCCTGATATAGCATTTCCACGAATAAATAATATAAGTTTTTGATTATTACCACCATCATTAAGATTACTTTTGATAAGTTCTATGGTTGAAAGTGGTGCTGGCACTGGTTGAACAGTGTACCCCCCGCTATCATCTTCTATCGCCCATAGAGGAGCATCCGTAGATCTGGCAATTTTTAGACTACATCTTGCAGGAGTATCATCAATTTTAGGAGCAGTAAATTTTATTACTACTATTATTAATATACGATCTATTGGTATAAGTTTTGATCGAATACCTTTATTTGTTTGATCTGTAGGAATTACAGCATTATTACTTCTTTTATCATTACCTGTTTTAGCTGGAG
KU876683.1	Bembidion varicolor	voucher ZFMK COL 2011 128 cytochrome oxidase subunit 1 (COI) gene partial cds mitochondrial	TAGTTCCTTTAATATTAGGAGCTCCTGATATAGCATTTCCACGAATAAATAATATAAGTTTTTGATTATTACCACCATCATTAAGATTACTTTTGATAAGTTCTATGGTTGAAAGTGGTGCTGGCACTGGTTGAACAGTGTACCCCCCGCTATCATCTTCTATCGCCCATAGAGGAGCATCCGTAGATCTGGCAATTTTTAGACTACATCTTGCAGGAGTATCATCAATTTTAGGAGCAGTAAATTTTATTACTACTATTATTAATATACGATCTATTGGTATAAGTTTTGATCGAATACCTTTATTTGTTTGATCTGTAGGAATTACAGCATTATTACTTCTTTTATCATTACCTGTTTTAGCTGGAG
MF170679.1	Bembidion varicolor	isolate BvarD1 cytochrome oxidase subunit I (COI) gene partial cds mitochondrial	TAGTTCCTTTAATATTAGGAGCTCCTGATATAGCATTTCCACGAATAAATAATATAAGTTTTTGATTATTACCACCATCATTAAGATTACTTTTGATAAGTTCTATGGTTGAAAGTGGTGCTGGCACTGGTTGAACAGTGTACCCCCCGCTATCATCTTCTATCGCCCATAGAGGAGCATCCGTAGATCTGGCAATTTTTAGACTACATCTTGCAGGAGTATCATCAATTTTAGGAGCAGTAAATTTTATTACTACTATTATTAATATACGATCTATTGGTATAAGTTTTGATCGAATACCTTTATTTGTTTGATCTGTAGGAATTACAGCATTATTACTTCTTTTATCATTACCTGTTTTAGCTGGAG
MF170678.1	Bembidion varicolor	isolate BvarR1 cytochrome oxidase subunit I (COI) gene partial cds mitochondrial	TAGTTCCTTTAATATTAGGAGCTCCTGATATAGCATTTCCACGAATAAATAATATAAGTTTTTGATTATTACCACCATCATTAAGATTACTTTTGATAAGTTCTATGGTTGAAAGTGGTGCTGGCACTGGTTGAACAGTGTACCCCCCGCTATCATCTTCTATCGCCCATAGAGGAGCATCCGTAGATCTGGCAATTTTTAGACTACATCTTGCAGGAGTATCATCAATTTTAGGAGCAGTAAATTTTATTACTACTATTATTAATATACGATCTATTGGTATAAGTTTTGATCGAATACCTTTATTTGTTTGATCTGTAGGAATTACAGCATTATTACTTCTTTTATCATTACCTGTTTTAGCTGGAG
MF170681.1	Bembidion varicolor	isolate BvarM1 cytochrome oxidase subunit I (COI) gene partial cds mitochondrial	TAGTTCCTTTAATATTAGGAGCTCCTGATATAGCATTTCCACGAATAAATAATATAAGTTTTTGATTATTACCACCATCATTAAGATTACTTTTGATAAGTTCTATGGTTGAAAGTGGTGCTGGCACTGGTTGAACAGTGTACCCCCCGCTATCATCTTCTATCGCCCATAGAGGAGCATCCGTAGATCTGGCAATTTTTAGACTACATCTTGCAGGAGTATCATCAATTTTAGGAGCAGTAAATTTTATTACTACTATTATTAATATACGATCTATTGGTATAAGTTTTGATCGAATACCTTTATTTGTTTGATCTGTAGGAATTACAGCATTATTACTTCTTTTATCATTACCTGTTTTAGCTGGAG
MF170680.1	Bembidion varicolor	isolate BvarT1 cytochrome oxidase subunit I (COI) gene partial cds mitochondrial	TAGTTCCTTTAATATTAGGAGCTCCTGATATAGCATTTCCACGAATAAATAATATAAGTTTTTGATTATTACCACCATCATTAAGATTACTTTTGATAAGTTCTATGGTTGAAAGTGGTGCTGGCACTGGTTGAACAGTGTACCCCCCGCTATCATCTTCTATCGCCCATAGAGGAGCATCCGTAGATCTGGCAATTTTTAGACTACATCTTGCAGGAGTATCATCAATTTTAGGAGCAGTAAATTTTATTACTACTATTATTAATATACGATCTATTGGTATAAGTTTTGATCGAATACCTTTATTTGTTTGATCTGTAGGAATTACAGCATTATTACTTCTTTTATCATTACCTGTTTTAGCTGGAG
MF804551.1	Amara sp.	USNM ENT 01117317 voucher USNM:ENT:01117317 cytochrome oxidase subunit 1 (COI) gene partial cds mitochondrial	TGGTCCCTTTAATGTTAGGGGCCCCTGATATAGCCTTCCCTCGAATAAATAATATAAGATTCTGACTACTCCCTCCCTCCTTAACTCTTTTGTTAATAAGAAGAATAGTAGGAGACGGGGCAGGAACAGGATGAACTGTTTATCCACCACTATCTGCTGGAATTGCCCATGCTGGAGCTTCAGTTGACTTAGCTATTTTTAGTCTTCATTTAGCGGGGGTATCCTCTATTCTTGGGGCCGTAAATTTTATTACTACAATTATTAATATACGATCAACGGGAATAACTTTTGATCGAATACCCTTATTTGTTTGGTCCGTAGGAATTACAGCTTTATTACTTTTATTATCATTGCCTGTGCTGGCTGGTG
KM842549.1	Cicindela repanda	repanda voucher 08SOCOL-0435 cytochrome oxidase subunit 1 (COI) gene partial cds mitochondrial	TTGTGCCCTTAATACTAGGTGCTCCAGATATGGCCTTTCCCCGAATAAATAATATAAGTTTTTGACTTCTCCCTCCCTCATTAACTTTACTTTTAATAAGTAGTATAGTAGGTGACGGGGCCGGGACAGGATGAACTGTTTACCCTCCCTTATCTGCTGGTATTGCTCACGCCGGTGCTTCAGTAGATTTAGCTATTTTTAGTTTACACCTAGCCGGGGTCTCATCTATTCTTGGGGCTGTAAATTTTATTACTACAATTATTAATATGCGGTCAGTAGGAATAACATTTGATCGAATACCTTTATTTGTGTGATCAGTCGGTATTACTGCTCTACTCCTATTACTGTCACTACCTGTACTGGCGGGAG
MZ658881.1	Cicindela maritima	voucher ZMUO.026505 cytochrome oxidase subunit 1 (COI) gene partial cds mitochondrial	TTGTACCCTTAATATTAGGTGCCCCAGATATAGCATTCCCTCGAATAAATAATATAAGATTCTGACTTCTTCCACCTTCATTAACTTTACTTTTAATAAGTAGTATAGTAGGTGACGGGGCCGGAACAGGATGAACTGTTTATCCACCATTATCTGCTGGAATTGCTCATGCCGGGGCTTCAGTAGATTTAGCTATTTTTAGTTTACACCTAGCCGGAGTTTCATCAATTCTTGGAGCTGTAAATTTTATTACTACAATTATTAATATACGATCTGTAGGAATAACATTTGACCGAATACCTTTATTTGTATGGTCAGTTGGTATTACTGCTTTACTACTATTATTATCACTACCTGTGCTAGCAGGGG
KM442899.1	Cicindela maritima	voucher ZSM COLA 2011 381 cytochrome oxidase subunit 1 (COI) gene partial cds mitochondrial	TTGTGCCTCTAATATTAGGTGCCCCAGATATAGCCTTCCCTCGAATAAATAATATAAGTTTCTGACTTCTTCCACCTTCATTAACTTTACTTTTAATAAGTAGTATAGTAGGTGATGGGGCTGGAACAGGATGAACTGTTTACCCACCCTTATCTGCAGGTATTGCTCATGCAGGGGCTTCAGTAGATTTAGCTATTTTTAGTTTACATCTAGCCGGTGTATCATCAATTCTCGGAGCAGTAAATTTTATTACTACAATTATCAATATGCGATCAGTAGGAATAACATTTGATCGAATACCTTTATTTGTATGATCAGTTGGTATTACTGCTTTACTTTTATTATTATCACTACCTGTACTAGCAGGAG
HM411740.1	Cicindela sp.	BBCEC029-09 voucher BIOUG CAN :09BBECO-0029 cytochrome oxidase subunit 1 (COI) gene partial cds mitochondrial	TTGTTCCTTTAATATTAGGAGCCCCAGATATAGCTTTCCCTCGAATAAATAATATAAGTTTTTGACTTCTTCCACCTTCATTAACTTTACTATTAATAAGTAGTATAGTAGGTGACGGTGCTGGGACAGGTTGAACTGTTTATCCTCCCCTATCTGCTGGTATTGCTCATGCTGGGGCTTCAGTAGATTTAGCTATTTTTAGTTTACATTTAGCTGGGGTTTCCTCAATTCTTGGGGCAGTAAATTTTATTACCACAATTATTAATATACGATCAGTAGGAATAACATTTGACCGAATACCATTATTTGTATGATCAGTTGGTATTACGGCTTTACTTTTATTATTATCACTACCTGTACTAGCAGGAG
KR480526.1	Cicindela sexguttata	voucher COLP 0065.02 cytochrome oxidase subunit 1 (COI) gene partial cds mitochondrial	TTGTTCCCTTAATATTGGGAGCCCCAGATATAGCTTTCCCTCGAATAAATAATATAAGTTTTTGACTTCTCCCACCTTCATTAACTTTACTATTAATAAGTAGTATAGTAGGTGATGGTGCTGGAACAGGTTGAACTGTTTACCCACCCCTATCTGCTGGTATTGCTCATGCCGGGGCTTCAGTAGATCTAGCTATTTTTAGTTTACATTTAGCCGGGGTTTCCTCAATTCTTGGGGCAGTAAATTTTATTACCACAATTATTAATATACGATCAGTAGGAATAACATTTGACCGAATGCCATTATTTGCATGATCAGTTGGTATCACAGCCTTACTTTTACTACTGTCACTGCCTGTGTTAGCAGGAG
KM449255.1	Abax parallelepipedus	voucher GBOL Col FK 2929 cytochrome oxidase subunit 1 (COI) gene partial cds mitochondrial	TAGTTCCTTTAATACTAGGAGCTCCTGATATAGCATTCCCTCGAATAAATAACATGAGATTCTGACTGCTCCCCCCTTCTTTAACCCTTCTCCTTATAAGCAGCATAGTTGAGAGAGGAGCTGGCACAGGTTGAACAGTTTACCCACCACTTTCTTCTAATATTGCCCATAGAGGAGCCTCAGTTGACCTAGCTATTTTTAGTCTACATTTAGCTGGAATTTCTTCAATTTTAGGAGCTGTAAATTTTATTACTACAATTATCAATATACGATCTGTAGGAATAACTTTTGATCGAATACCTTTATTTGTCTGATCAGTAGGAATTACTGCTCTGTTACTATTACTATCATTACCTGTATTAGCTGGAG
KM444831.1	Abax parallelepipedus	voucher BCZSM COLA 01787 cytochrome oxidase subunit 1 (COI) gene partial cds mitochondrial	TAGTTCCTTTAATACTAGGAGCTCCTGATATAGCATTCCCTCGAATAAATAACATGAGATTCTGACTGCTCCCCCCTTCTTTAACCCTTCTCCTTATAAGCAGCATAGTTGAGAGAGGAGCTGGCACAGGTTGAACAGTTTACCCACCACTTTCTTCTAATATTGCCCATAGAGGAGCCTCAGTTGACCTAGCTATTTTTAGTCTACATTTAGCTGGAATTTCTTCAATTTTAGGAGCTGTAAATTTTATTACTACAATTATCAATATACGATCTGTAGGAATAACTTTTGACCGAATACCTTTATTTGTCTGATCAGTAGGAATTACTGCTCTGTTACTATTACTATCATTACCTGTATTAGCTGGAG
KM847527.1	Clivina impressefrons	voucher 08SOCOL-0186 cytochrome oxidase subunit 1 (COI) gene partial cds mitochondrial	TAGTTCCCTTAATATTAGGAGCCCCTGATATAGCCTTCCCCCGAATAAATAATATAAGATTTTGACTTTTACCTCCTTCTTTAACTTTACTATTGATAAGAAGTATGGTAGAAAGAGGAGCTGGGACAGGTTGAACAGTATACCCTCCCCTATCTTCTGCTATTGCCCATAGAGGAGCTTCTGTTGATTTAGCTATTTTTAGTTTACATCTAGCAGGTGTTTCCTCTATTCTTGGGGCCGTAAATTTTATTACAACCATTATTAATATACGTTCTACAGGAATAACATTTGAACGAATACCTTTATTCGTTTGATCAGTAGGAATTACTGCTCTATTACTTCTTCTATCATTGCCTGTATTAGCGGGAG
KM842840.1	Clivina impressefrons	voucher 08SOCOL-0175 cytochrome oxidase subunit 1 (COI) gene partial cds mitochondrial	TAGTTCCCTTAATATTAGGAGCCCCTGATATAGCCTTCCCCCGAATAAATAATATAAGATTTTGACTTTTACCTCCTTCTTTAACTTTACTATTGATAAGAAGTATGGTAGAAAGAGGAGCTGGGACAGGTTGAACAGTATACCCTCCCCTATCTTCTGCTATTGCCCATAGAGGAGCTTCTGTTGATTTAGCTATTTTTAGTTTACATCTAGCAGGTGTTTCCTCTATTCTTGGGGCCGTAAATTTTATTACAACCATTATTAATATACGTTCTACAGGAATAACATTTGAACGAATACCTTTATTCGTTTGATCAGTAGGAATTACTGCTCTATTACTTCTTCTATCATTACCTGTATTAGCGGGAG
KM841848.1	Clivina impressefrons	voucher 08SOCOL-0212 cytochrome oxidase subunit 1 (COI) gene partial cds mitochondrial	TAGTTCCCTTAATATTAGGAGCCCCTGATATAGCCTTCCCCCGAATAAATAATATAAGATTTTGACTTTTACCTCCTTCTTTAACTTTACTATTGATAAGAAGTATGGTAGAAAGAGGAGCTGGGACAGGTTGAACAGTATACCCTCCCCTATCTTCTGCTATTGCCCATAGAGGAGCTTCTGTTGATTTAGCTATTTTTAGTTTACATCTAGCAGGTGTTTCCTCTATTCTTGGGGCCGTAAATTTTATTACAACCATTATTAATATACGTTCTACAGGAATAACATTTGAACGAATACCTTTATTCGTTTGATCAGTAGGAATTACTGCTCTATTACTTCTTCTATCATTACCTGTATTAGCGGGAG
KM844667.1	Clivina impressefrons	voucher 08SOCOL-0181 cytochrome oxidase subunit 1 (COI) gene partial cds mitochondrial	TAGTTCCCTTAATATTAGGAGCCCCTGATATAGCCTTCCCCCGAATAAATAATATAAGATTTTGACTTTTACCTCCTTCTTTAACTTTACTATTGATAAGAAGTATGGTAGAAAGAGGAGCTGGGACAGGTTGAACAGTATACCCTCCCCTATCTTCTGCTATTGCCCATAGAGGAGCTTCTGTTGATTTAGCTATTTTTAGTTTACATCTAGCAGGTGTTTCCTCTATTCTTGGGGCCGTAAATTTTATTACAACCATTATTAATATACGTTCTACAGGAATAACATTTGAACGAATACCTTTATTCGTTTGATCAGTAGGAATTACTGCTCTATTACTTCTTCTATCATTACCTGTATTAGCGGGAG
KM844611.1	Clivina impressefrons	voucher 08SOCOL-0183 cytochrome oxidase subunit 1 (COI) gene partial cds mitochondrial	TAGTTCCCTTAATATTAGGAGCCCCTGATATAGCCTTCCCCCGAATAAATAATATAAGATTTTGACTTTTACCTCCTTCTTTAACTTTACTATTGATAAGAAGTATGGTAGAAAGAGGAGCTGGGACAGGTTGAACAGTATACCCTCCCCTATCTTCTGCTATTGCCCATAGAGGAGCTTCTGTTGATTTAGCTATTTTTAGTTTACATCTAGCAGGTGTTTCCTCTATTCTTGGGGCCGTAAATTTTATTACAACCATTATTAATATACGTTCTACAGGAATAACATTTGAACGAATACCTTTATTCGTTTGATCAGTAGGAATTACTGCTCTATTACTTCTTCTATCATTACCTGTATTAGCGGGAG
JF890184.1	Coleoptera sp.	BOLD:AAP7115 cytochrome oxidase subunit 1 (COI) gene partial cds mitochondrial	TAGTACCCCTTATATTAGGAGCTCCTGATATAGCCTTTCCCCGAATAAATAACATGAGTTTTTGACTATTACCTCCATCTCTGACCCTGCTTTTAATAAGCAGCATGGTTGAAAGCGGTGCAGGGACTGGTTGAACTGTGTACCCACCCCTTTCATCAGCTATTGCTCATAGAGGAGCTTCCGTAGATTTAGCAATTTTTAGATTACATTTAGCTGGAATTTCTTCTATTCTAGGAGCAGTAAATTTTATTACAACAATTATTAATATACGATCAATTGGAATAACATTTGATCGAATACCATTATTTGTTTGATCAGTAGGAATTACAGCATTATTACTTTTATTATCATTGCCTGTATTAGCAGGAG
KJ203005.1	Amara sinuosa	voucher 07PROBE-04831 cytochrome oxidase subunit 1 (COI) gene partial cds mitochondrial	TAGTTCCCTTAATATTAGGAGCCCCAGATATAGCTTTTCCTCGAATGAATAATATAAGTTTTTGACTTCTTCCTCCTTCTTTAAGCCTCCTTCTAATAAGTAGCCTAGTCGAAAGAGGAGCTGGGACAGGATGAACAGTGTACCCTCCTTTATCATCAAATATTGCTCATGCTGGAGCTTCTGTTGATTTAGCAATTTTTAGACTACATTTAGCTGGAATTTCATCTATTCTTGGTGCTGTAAATTTTATTACAACAATTATTAATATACGATCAATTGGAATAACATTTGATCGAATACCTTTATTTGTATGATCAGTAGGAATTACTGCATTATTATTATTACTTTCTCTTCCAGTTTTAGCTGGAG
KM447310.1	Agonum fuliginosum	voucher ZSM COLA 2011 285 cytochrome oxidase subunit 1 (COI) gene partial cds mitochondrial	TAGTTCCTTTAATACTAGGAGCCCCAGATATAGCCTTCCCTCGAATAAATAATATAAGTTTTTGATTACTGCCCCCTTCATTAACACTGCTTTTAATAAGCTCTTTAGTGGAAAGAGGAGCTGGTACAGGATGAACAGTCTACCCCCCCCTCTCATCTGGAATTGCCCATGCAGGAGCATCAGTTGATTTAGCAATTTTTAGTTTACATTTAGCAGGAATTTCATCAATTTTAGGAGCTGTAAATTTTATTACAACAATTATTAATATACGATCAGTAGGAATAACATTTGATCGAATACCATTATTTGTATGATCAGTAGGAATTACTGCCCTATTACTACTTCTATCATTACCAGTATTAGCCGGAG
KM846894.1	Agonum thoreyi	voucher 08SOCOL-0163 cytochrome oxidase subunit 1 (COI) gene partial cds mitochondrial	TGGTTCCTTTAATATTAGGAGCCCCAGATATAGCTTTCCCTCGAATAAATAATATAAGTTTTTGACTACTTCCTCCTTCATTAACACTCCTCTTAATGAGAAGTCTAGTGGAAAGAGGAGCTGGTACAGGATGAACAGTTTACCCCCCTCTATCATCCGGTATTGCCCATGCTGGAGCTTCTGTAGATCTAGCAATTTTTAGTTTACATTTAGCAGGAATTTCATCAATTCTAGGAGCTGTGAATTTTATTACGACAATTATTAATATACGATCAGTAGGAATAACATTTGATCGAATACCATTATTTGTTTGATCAGTAGGAATTACTGCTTTATTATTACTTTTATCCTTACCAGTTTTAGCTGGAG
KJ203446.1	Agonum sp.	CHU1 voucher CHU06-COL-009 cytochrome oxidase subunit 1 (COI) gene partial cds mitochondrial	TAGTTCCTTTAATATTAGGAGCCCCTGATATAGCTTTTCCTCGAATAAATAATATAAGTTTCTGATTACTTCCTCCTTCATTAACACTCCTTTTAATGAGAAGCTTAGTGGAAAGTGGAGCTGGGACAGGATGAACAGTCTACCCTCCTTTATCATCTGGAATTGCCCATGCTGGAGCTTCAGTTGATTTAGCAATTTTTAGTCTTCATTTAGCTGGAATTTCATCAATTTTAGGAGCTGTAAATTTTATTACAACAATTATTAATATACGATCTGTAGGAATAACATTTGATCGAATGCNATTATTTGTGTGATCAGTAGGAATTACTGCTCTATTACTACTTTTATCTCTACCTGTATTAGCCGGGG
KM448658.1	Agonum micans	voucher BFB Col FK 7685 cytochrome oxidase subunit 1 (COI) gene partial cds mitochondrial	TAGTTCCTTTAATATTAGGAGCTCCTGATATAGCTTTCCCTCGAATAAATAATATAAGTTTCTGATTACTTCCACCTTCATTGACACTCCTTTTAATGAGAAGTTTAGTGGAAAGTGGAGCTGGGACAGGATGAACAGTGTACCCACCTTTATCATCTGGAATTGCCCATGCTGGAGCTTCAGTTGATTTAGCAATTTTCAGTTTACATTTAGCTGGAATTTCATCAATTTTAGGAGCTGTAAATTTTATTACAACAATTATNAATATACGATCTGTAGGAATAACATTTGACCGAATACCTTTATTTGTNTGATCAGTAGGAATTACTGCTCTATTACTACTACTATCTCTACCAGTACTAGCTGGAG
KM444630.1	Agonum micans	voucher GBOL Col FK 3997 cytochrome oxidase subunit 1 (COI) gene partial cds mitochondrial	TAGTTCCTTTAATATTAGGAGCTCCTGATATAGCTTTCCCTCGAATAAATAATATAAGTTTCTGATTACTTCCACCTTCATTGACACTCCTTTTAATGAGAAGTTTAGTGGAAAGTGGAGCTGGGACAGGATGAACAGTGTACCCACCTTTATCATCTGGAATTGCCCATGCTGGAGCTTCAGTTGATTTAGCAATTTTCAGTTTACATTTAGCTGGAATTTCATCAATTTTAGGAGCTGTAAATTTTATTACAACAATTATTAATATACGATCTGTAGGAATAACATTTGACCGAATACCTTTATTTGTATGATCAGTAGGAATTACTGCTCTATTACTACTACTATCTCTACCAGTACTAGCTGGAG
KM441462.1	Stenolophus mixtus	voucher GBOL Col FK 0013 cytochrome oxidase subunit 1 (COI) gene partial cds mitochondrial	TAGTTCCTTTGATATTAGGAGCTCCTGATATAGCCTTTCCTCGTATAAATAATATAAGTTTTTGACTTCTTCCACCATCTCTTACCCTCCTTTTGATGAGAAGATTGGTAGAAAACGGTGCTGGTACAGGATGAACAGTTTACCCTCCTCTTTCTTCAGGAATTGCCCATAGAGGTGCTTCAGTTGATTTAGCAATTTTTAGATTACATTTAGCTGGAATTTCATCAATTTTAGGAGCAGTAAATTTTATTACTACAATTATTAATATACGGTCTGTAGGAATAACTTTTGAACGAATACCTTTATTTGTTTGATCAGTAGGTATTACAGCTTTATTACTTTTATTATCTTTACCTGTGTTAGCTGGAG
LC764880.1	Chlaenius posticalis	17-TY-2011 mitochondrial COI gene for cytochrome c oxidase subunit 1 partial cds	TAGTTCCTTTAATATTAGGAGCTCCAGATATAGCCTTTCCTCGAATGAATAATATAAGATTCTGACTTCTCCCTCCTTCACTTTCACTGCTTTTAATAAGCAGACTAGTCGAAAGAGGGGCAGGGACTGGATGAACTGTTTACCCACCTTTATCATCTGGAATTGCCCATAGAGGAGCTTCAGTAGATTTAGCTATTTTTAGCTTACATTTAGCTGGAGTATCATCAATTCTTGGGGCTGTAAATTTTATTACAACAATTATTAATATACGATCAGTAGGAATAACATTTGACCGAATACCTTTATTTGTTTGATCAGTGGGAATTACTGCTCTTTTATTATTATTATCATTACCAGTATTAGCTGGAG
LC764872.1	Chlaenius micans	08-TY-2011 mitochondrial COI gene for cytochrome c oxidase subunit 1 partial cds	TAGTTCCATTAATATTAGGAGCACCTGATATGGCCTTTCCTCGAATAAATAATATAAGATTCTGACTTCTCCCTCCTTCACTTTCACTACTTTTAATAAGCAGATTAGTGGAAAGAGGAGCTGGGACAGGATGGACTGTTTACCCACCTTTATCATCTGGGATTGCCCATAGAGGAGCTTCAGTAGATTTAGCTATTTTTAGTCTTCATTTAGCTGGAGTATCATCAATTCTTGGAGCTGTAAATTTTATTACAACAATTATTAATATACGATCAGTAGGAATAACATTTGATCGAATACCTTTATTTGTTTGATCAGTAGGAATTACAGCTCTTTTATTACTTTTATCATTACCAGTCTTAGCTGGAG
KM449154.1	Perileptus areolatus	voucher ZSM COLA 2011 294 cytochrome oxidase subunit 1 (COI) gene partial cds mitochondrial	TAGTTCCTTTAATATTAGGAGCTCCTGATATAGCTTTTCCACGAATAAATAATATAAGATTTTGACTTCTTCCCCCTTCTATTACCCTTCTTTTAATAAGAAGAATAGTGGAAAGAGGAGCTGGTACAGGTTGAACTGTCTACCCTCCTCTATCATCAGGAATTGCCCATAGAGGATCTTCAGTAGATTTGGCAATTTTTAGCCTTCATTTAGCTGGGGTTTCTTCAATTTTAGGGGCTGTAAATTTTATTACAACTATTATTAATATACGTTCTTTTGGAATAACTTTTGAACGAATACCTTTATTTGTTTGATCAGTAGGAATTACTGCTTTATTATTACTTTTATCATTGCCAGTATTAGCTGGAG
MT849713.1	Oxycrepis celeris	voucher EMEC:EMEC:1410405 cytochrome oxidase subunit 1 gene partial cds mitochondrial	TAGTTCCATTAATATTAGGAGCCCCAGATATGGCCTTTCCTCGAATAAATAATATAAGTTTTTGACTATTACCTCCTTCACTTACTCTCCTATTAATGAGAAGTATAGTTGAAAGAGGAGCTGGTACAGGATGAACAGTTTATCCTCCGCTTTCTTCAGGTATTGCCCATAGAGGTGCTTCTGTAGATTTAGCTATTTTTAGCCTTCATTTAGCTGGAGTATCTTCAATTTTAGGAGCAGTAAATTTTATTACTACAATTATTAATATACGATCTGTAGGAATAACATTTGATCGAATACCATTATTTGTATGATCAGTAGGAATTACTGCTTTATTACTATTACTTTCACTACCAGTATTAGCTGGAG
KM440120.1	Omophron limbatum	voucher BFB Col FK 7029 cytochrome oxidase subunit 1 (COI) gene partial cds mitochondrial	TAGTTCCATTAATATTAGGAGCTCCTGATATAGCCTTTCCTCGAATAAATAATATAAGATTTTGACTTCTACCTCCATCATTAATATTGCTCTTAATGAGCAGAATGGTGGAAAGAGGAGCTGGGACAGGATGAACAGTGTACCCCCCTCTATCTGCTGCAATTGCCCATAGAGGAGCATCAGTTGATTTAGCAATTTTTAGTTTACATCTAGCAGGAATTTCATCAATTTTAGGAGCAGTAAATTTTATTACAACAATTATTAATATACGATCTACAGGAATAACATTTGATCGTATACCTCTATTTGTTTGATCTGTAGGAATTACAGCTTTATTATTATTATTATCATTACCTGTATTAGCTGGAG
KJ964823.1	Licinus depressus	voucher ZMUO FIN :006710 cytochrome oxidase subunit 1 (COI) gene partial cds mitochondrial	TAGTTCCTTTAATATTAGGAGCCCCTGATATAGCTTTTCCTCGAATAAATAATATAAGTTTTTGATTACTTCCTCCTTCATTGACCCTGCTTTTAATGAGAAGTATGGTGGAAAGAGGTGCAGGGACTGGATGAACGGTGTATCCACCACTATCATCTGGAATTGCTCATAGTGGTGCATCTGTTGATCTAGCAATTTTTAGATTACATTTAGCTGGAGTATCATCAATTTTAGGAGCTGTAAATTTTATTACTACAATTATTAATATACGATCAATTGGAATAACATTAGATCGAATACCTTTATTTGTATGATCTGTTGGTATTACCGCTTTATTATTACTTTTATCACTTCCAGTATTAGCAGGAG
KY246779.1	Lionepha kavanaughi	voucher OSAC:DRMaddison DNA4648 cytochrome oxidase subunit 1 (COI) gene partial cds mitochondrial	TAGTTCCACTAATATTAGGAGCTCCTGATATAGCTTTTCCTCGAATAAATAATATAAGTTTTTGATTATTACCTCCTTCCTTAAGATTATTATTAATAAGCTCTATAGTTGAAAGAGGRGCTGGTACAGGATGAACTGTTTACCCCCCACTTTCTTCTGCTATTGCACATAGAGGTGCCTCAGTAGATTTAGCAATTTTCAGATTACATTTAGCAGGAATTTCTTCAATTTTAGGTGCAGTAAATTTTATTACTACAATTATTAATATACGTTCAATAGGAATAACATTTGATCGAATACCTTTATTTGTATGATCAGTAGGRATTACTGCATTATTATTATTATTATCTTTACCTGTATTAGCAGGAG
OM577575.1	Carabidae sp.	voucher BIOUG12810-A11 cytochrome oxidase subunit 1 (COI) gene partial cds mitochondrial	TAGTTCCATTAATATTAGGAGCTCCTGATATAGCTTTTCCTCGAATAAATAATATGAGATTTTGATTACTTCCTCCATCTTTAACACTTTTACTAATAAGTAGTATAGTGGAAAGCGGTGCAGGGACAGGATGAACAGTTTATCCTCCTTTATCATCTGGAATTGCCCATGCTGGAGCATCAGTAGATTTAGCTATTTTTAGCCTTCATTTAGCTGGGGTATCATCAATTTTAGGGGCTGTAAATTTTATTACAACTATTATTAATATACGATCAATTGGAATGACATTTGATCGAATACCATTATTTGTATGATCTGTAGGAATTACTGCTTTATTATTACTTTTATCATTACCTGTATTAGCAGGAG
MK082987.1	Carabidae sp.	INDOBIOSYS-CCDB25109-B03 cytochrome oxidase subunit 1 (COI) gene partial cds mitochondrial	TAGTTCCTTTAATATTAGGAGCTCCTGATATAGCTTTTCCTCGAATAAATAATATAAGTTTCTGATTACTTCCCCCTTCACTTACCCTACTTTTAATGAGCTCTATAGTAGAAAGTGGTGCCGGGACAGGATGAACTGTCTACCCACCCTTATCTTCTGGTATTGCCCATGCAGGAGCTTCAGTAGATTTAGCCATTTTCAGCTTACATTTAGCTGGAATTTCATCTATTTTAGGGGCTGTTAATTTTATTACAACAATTATTAATATACGATCTATTGGAATAACATTTGATCGAATACCTTTATTTGTATGATCAGTAGGAATTACTGCTTTATTATTATTATTATCTTTGCCTGTATTAGCAGGAG
KM849128.1	Agonum fidele	voucher 08SOCOL-0271 cytochrome oxidase subunit 1 (COI) gene partial cds mitochondrial	TAGTTCCTTTAATATTAGGAGCTCCTGATATAGCTTTTCCTCGAATAAATAATATAAGTTTTTGACTTCTTCCTCCATCTTTAACATTACTTTTAATGAGAAGTATAGTAGAAAGAGGAGCAGGAACTGGATGAACAGTGTACCCACCTTTATCATCAGGAATTGCTCATGCCGGAGCTTCAGTTGATTTAGCAATTTTTAGTCTTCATTTAGCTGGAGTTTCATCAATTTTAGGGGCTGTAAATTTTATCACAACAATTATTAATATACGATCAGTAGGGATAACATTTGATCGAATACCTTTATTTGTATGATCTGTAGGAATTACTGCTCTTCTATTACTTTTGTCACTTCCTGTACTAGCAGGAG
KM451313.1	Agonum viduum	voucher ZSM COLA 2011 433 cytochrome oxidase subunit 1 (COI) gene partial cds mitochondrial	TAGTCCCTTTAATATTAGGAGCCCCTGATATAGCTTTCCCTCGAATAAATAATATAAGTTTTTGACTATTACCTCCATCTTTAACATTACTTTTAATGAGAAGTATAGTAGAAAGAGGAGCAGGAACTGGATGAACAGTCTACCCACCTTTATCATCTGGTATTGCACATGCAGGAGCTTCAGTTGATTTAGCAATTTTTAGTCTTCATTTAGCTGGAGTTTCATCAATTTTAGGAGCTGTAAATTTTATTACAACAATTATTAATATACGATCAGTAGGAATAACATTTGATCGAATACCATTATTTGTATGATCAGTAGGAATTACTGCTCTTTTACTACTTTTATCACTTCCAGTATTAGCAGGAG
KY846050.1	Carabidae sp.	BIOUG02377-D09 cytochrome oxidase subunit 1 (COI) gene partial cds mitochondrial	TAGTTCCACTAATACTAGGAGCTCCTGATATAGCTTTTCCTCGAATAAATAATATAAGTTTCTGATTACTTCCCCCTTCTTTAACTCTTCTTTTAATGAGAAGTATAGTTGAAAGAGGAGCTGGAACAGGATGAACTGTTTATCCTCCCCTATCTTCTGGAATTGCTCATAGAGGAGCTTCAGTTGATTTAGCTATTTTTAGATTACATTTAGCAGGGGTATCTTCTATTTTAGGTGCTGTAAATTTTATTACTACAATTATTAATATACGATCAGTAGGAATAACATTTGATCGAATGCCATTATTTGTTTGATCAGTAGGAATTACTGCTCTATTGTTATTATTATCTTTACCTGTTTTAGCTGGAG
KP422312.1	Carabidae sp.	NZAC 03009255 voucher NZAC:03009255 cytochrome oxidase subunit I (COI) gene partial cds mitochondrial	TAGTTCCTTTAATATTAGGAGCTCCTGATATGGCCTTTCCCCGAATAAATAATATAAGTTTCTGATTACTTCCTCCTTCCCTAACATTACTTTTAATGAGAAGAATGGTAGAAAGAGGGGCAGGAACCGGTTGAACAGTATACCCACCTCTTTCATCAGGAATTGCTCATGCTGGAGCTTCAGTTGATTTAGCCATTTTTAGATTACATTTAGCAGGAGTATCCTCAATTTTAGGTGCTGTAAATTTTATTACCACAATTATTAATATACGATCAGTAGGAATAACTTTTGATCGAATACCTTTATTTGTTTGATCAGTAGGAATTACTGCCTTATTACTACTTTTATCATTACCAGTTTTAGCTGGAG
KF946314.1	Harpalinae sp.	1 ACP-2013 voucher BMNH:1040608 cytochrome c oxidase subunit I (COI) gene partial cds mitochondrial	TAGTTCCTTTAATATTAGGAGCTCCTGATATAGCTTTCCCTCGAATAAATAATATAAGTTTCTGATTACTTCCTCCTTCATTAACATTACTTTTAATGAGAAGAATGGTTGAAAGAGGAGCAGGAACTGGATGAACAGTATACCCACCTCTTTCATCAGGAATTGCCCATGCTGGAGCTTCAGTTGATTTAGCAATTTTTAGTTTACATTTAGCTGGAGTATCATCAATTTTAGGAGCTGTAAATTTTATTACAACAATTATTAATATACGATCAATTGGAATAACTTTTGATCGAATGCCTCTATTTGTTTGATCAGTAGGAATTACTGCTTTATTACTATTATTATCATTACCTGTATTAGCTGGAG
KF946394.1	Harpalinae sp.	1 ACP-2013 voucher BMNH:1040725 cytochrome c oxidase subunit I (COI) gene partial cds mitochondrial	TAGTTCCTTTAATATTAGGAGCTCCTGATATAGCTTTTCCTCGAATAAATAATATAAGTTTCTGATTACTTCCTCCTTCGTTAACATTACTTTTAATGAGAAGAATAGTTGAAAGAGGAGCAGGAACTGGATGAACAGTATACCCACCTCTTTCATCAGGAATTGCTCATGCTGGAGCTTCAGTTGATTTAGCAATTTTCAGTTTACATTTAGCTGGAGTATCATCAATTTTAGGAGCTGTAAATTTTATTACAACAATTATTAATATACGATCAATTGGAATAACTTTTGATCGAATACCTCTATTTGTCTGATCAGTAGGAATTACTGCTTTATTATTATTATTATCATTACCTGTATTAGCTGGAG
KF946253.1	Harpalinae sp.	1 ACP-2013 voucher BMNH:1040527 cytochrome c oxidase subunit I (COI) gene partial cds mitochondrial	TAGTTCCTTTAATATTAGGAGCTCCTGATATAGCTTTTCCTCGAATAAATAATATAAGTTTCTGATTACTTCCTCCTTCATTAACATTACTTTTAATGAGAAGAATGGTTGAAAGAGGAGCAGGAACTGGATGAACAGTATACCCACCTCTTTCATCAGGAATTGCTCATGCTGGAGCTTCAGTTGATTTAGCAATTTTCAGTTTACATTTAGCTGGAGTATCATCAATTTTAGGAGCTGTAAATTTTATTACAACAATTATTAATATGCGATCAATTGGAATAACTTTTGATCGAATACCTCTATTTGTTTGATCAGTAGGAATTACTGCTTTATTACTATTATTATCATTACCTGTATTAGCTGGAG
KF946178.1	Harpalinae sp.	1 ACP-2013 voucher BMNH:1040414 cytochrome c oxidase subunit I (COI) gene partial cds mitochondrial	TAGTTCCTTTAATATTAGGAGCTCCTGATATAGCTTTTCCTCGAATAAATAATATAAGTTTCTGATTACTTCCTCCTTCATTAACATTACTTTTAATGAGAAGAATGGTTGAAAGAGGAGCAGGAACTGGATGAACAGTATACCCACCTCTTTCATCAGGAATTGCTCATGCTGGAGCTTCAGTTGATTTAGCAATTTTCAGTTTACATTTAGCTGGAGTATCATCAATTTTAGGGGCTGTAAATTTTATTACAACAATTATTAATATGCGATCAATTGGAATAACTTTTGATCGAATACCTCTATTTGTTTGATCAGTAGGAATTACTGCTTTATTACTATTATTATCATTACCTGTATTAGCTGGAG
MZ632565.1	Bembidion mannerheimii	voucher ZMUO.023728 cytochrome oxidase subunit 1 (COI) gene partial cds mitochondrial	TAGTGCCTTTAATATTAGGAGCCCCTGATATAGCATTTCCTCGAATAAATAATATAAGTTTTTGACTTTTACCCCCTTCTTTAAGACTGCTTTTAATAAGATCTATAGTTGAAAATGGAGCAGGGACTGGATGAACGGTTTACCCTCCTTTGTCTTCTTCAATTGCTCATAGTGGAGCATCTGTAGATTTAGCAATTTTTAGCCTTCATTTAGCAGGGGTATCTTCAATTCTAGGAGCTGTAAATTTTATTACAACAATTATTAATATACGTTCAACAGGAATAACATTTGATCGTATACCCTTATTTGTATGATCTGTAGGAATTACAGCTTTATTACTTTTACTTTCCCTTCCTGTATTAGCCGGAG
JN171012.1	Bembidion (Philochthemphanes)	cf. exquisitum DRM-2012 voucher Personal:DRMaddison:DNA2069 cytochrome oxidase subunit 1 (COI) ge	TAGTTCCATTAATATTAGGAGCTCCAGATATAGCTTTCCCTCGAATAAATAATATAAGATTTTGACTTCTTCCGCCATCTTTAACTTTACTTTTGATAAGATCTATAGTTGAAAATGGAGCTGGTACCGGATGAACCGTTTACCCGCCTTTATCATCTTCTATTGCTCATAGAGGAGCTTCAGTAGATTTAGCAATTTTTAGACTTCATCTTGCAGGAGTATCTTCAATTTTAGGAGCTGTAAATTTTATTACTACAATTATCAATATACGATCAACAGGTATAACATTTGACCGAATACCTTTATTTGTTTGATCTGTAGGAATTACAGCTTTATTACTTTTACTATCTTTACCTGTTTTAGCAGGAG
KU874365.1	Bembidion rusticum	lenensoides voucher UAM:Ento:89362 cytochrome oxidase subunit 1 (COI) gene partial cds mitochondrial	TAGTTCCTTTAATACTAGGAGCACCTGATATAGCCTTTCCACGAATAAATAATATGAGATTCTGATTATTGCCCCCTTCTTTAAGATTACTATTGATAAGTTCTATAGTTGAAAGAGGAGCTGGGACTGGATGAACAGTGTACCCTCCTTTATCATCCTCTATTGCTCATAGAGGAGCATCAGTGGATCTAGCAATTTTTAGATTACACTTAGCAGGAGTATCATCAATTTTAGGCGCTGTAAATTTTATTACCACAATTATTAATATACGATCTGTAGGAATAAATTTTGATCGAATACCATTATTTGTGTGATCTGTAGGAATCACAGCATTATTATTATTATTATCATTACCTGTATTAGCAGGAG
KU874364.1	Bembidion rusticum	lenensoides voucher UAM:Ento:89396 cytochrome oxidase subunit 1 (COI) gene partial cds mitochondrial	TAGTTCCTTTAATACTAGGAGCACCTGATATAGCCTTTCCACGAATAAATAATATGAGATTCTGATTATTGCCCCCTTCTTTAAGATTACTATTGATAAGTTCTATAGTTGAAAGAGGAGCTGGGACTGGATGAACAGTGTACCCTCCTTTATCATCCTCTATTGCTCATAGAGGAGCATCAGTGGATCTAGCAATTTTTAGATTACACTTAGCAGGAGTATCATCAATTTTAGGCGCTGTAAATTTTATTACCACAATTATTAATATACGATCTGTAGGAATAAATTTTGATCGAATACCATTATTTGTGTGATCTGTAGGAATCACAGCATTATTATTATTATTATCATTACCTGTATTAGCAGGAG
KU876739.1	Bembidion articulatum	voucher GBOL04553 cytochrome oxidase subunit 1 (COI) gene partial cds mitochondrial	TAGTCCCATTAATACTGGGAGCCCCCGATATAGCATTTCCTCGAATAAATAATATAAGTTTCTGATTATTACCCCCTTCATTAACATTACTTTTAATAAGTTCAATGGTAGAAAAAGGTGCTGGTACAGGATGAACCGTGTACCCCCCTTTATCATCTTCTATTGCCCATAGAGGAGCATCTGTTGATTTAGCAATTTTTAGATTACATTTAGCAGGAGTATCCTCGATTTTAGGTGCCGTAAATTTTATTACTACAATTATTAATATACGATCTATTGGAATAACATTTGATCGTATACCATTATTTGTTTGATCAGTAGGAATTACAGCTTTACTACTCCTTCTATCTTTACCAGTATTAGCTGGAG
KU876663.1	Bembidion normannum	voucher DZMB Carabidae 0302 cytochrome oxidase subunit 1 (COI) gene partial cds mitochondrial	TAGTTCCATTAATATTGGGAGCTCCTGATATAGCTTTTCCTCGAATGAATAATATAAGTTTTTGATTATTGCCCCCTTCATTAACATTACTTTTAATAAGTTCAATGGTAGAAAGAGGTGCAGGTACCGGATGAACCGTTTACCCGCCGCTGTCATCTTCTATTGCCCATAGAGGAGCCTCTGTCGATCTAGCAATTTTTAGATTACATTTAGCAGGAGTATCATCAATTTTAGGAGCTGTAAACTTTATTACCACAATTATTAATATACGATCTACAGGTATAACATTTGATCGAATACCTTTATTTGTTTGATCTGTAGGTATTACAGCTCTTTTACTTCTACTATCATTACCTGTATTAGCAGGAG
KU876605.1	Bembidion normannum	voucher DZMB Carabidae 0298 cytochrome oxidase subunit 1 (COI) gene partial cds mitochondrial	TAGTTCCATTAATATTGGGAGCTCCTGATATAGCTTTTCCTCGAATGAATAATATAAGTTTTTGATTATTGCCCCCTTCATTAACATTACTTTTAATAAGTTCAATGGTAGAAAGAGGTGCAGGTACCGGATGAACCGTTTACCCGCCGCTGTCATCTTCTATTGCCCATAGAGGAGCCTCTGTCGATCTAGCAATTTTTAGATTACATTTAGCAGGAGTATCATCAATTTTAGGAGCTGTAAACTTTATTACCACAATTATTAATATACGATCTACAGGTATAACATTTGATCGAATACCTTTATTTGTTTGATCTGTAGGTATTACAGCTCTTTTACTTCTACTATCATTACCTGTATTAGCAGGAG
MW291278.1	Tasmanitachoides sp.	River Forth voucher OSAC:DRMaddison DNA5555 cytochrome oxidase subunit 1 gene partial cds mitochondria	TAGTTCCTCTAATATTAGGAGCTCCTGATATAGCTTTTCCTCGAATAAATAATATAAGATTTTGATTATTACCCCCATCATTATCATTATTATTAATAAGAAGAATAGTGGAAAGTGGAAGAGGGACAGGATGAACTGTTTATCCTCCTTTATCTTCAGGAATTGCACATAGAGGATCATCAGTTGATTTAACAATTTTTAGATTACATTTAGCAGGAATTAGATCAATTTTAGGAGCTGTAAATTTTATTACAACAATTATTAATATACGATCAATAGGAATAACATTTGATCGAATACCATTATTTGTATGATCAGTAGGAATTACTGCTTTATTATTATTATTATCCCTTCCAGTATTAGCAGGAG
MW291267.1	Tasmanitachoides cf.	gerdi DRM-2021a voucher OSAC:DRMaddison DNA5676 cytochrome oxidase subunit 1 gene partial cds mitochondr	TAGTTCCTTTAATATTAGGAGCTCCTGATATAGCTTTCCCTCGAATAAATAATATAAGATTTTGATTACTTCCCCCATCATTATCATTATTATTAATAAGAAGAATAGTAGAAAGTGGAAGAGGAACAGGATGAACTGTTTACCCTCCATTATCTTCAGGAATTGCCCATAGAGGATCATCAGTTGATTTAACAATTTTCAGATTACATTTAGCAGGAATTAGATCAATTTTAGGAGCTGTAAATTTTATTACTACAATTATTAATATACGATCAATAGGAATAACATTTGACCGAATACCATTATTTGTATGATCAGTAGGAATTACAGCTTTATTATTATTATTATCCCTCCCAGTATTAGCAGGAG
MW340191.1	Rhadine perlevis	voucher UAIC1023303 cytochrome oxidase subunit 1 (COI) gene partial cds mitochondrial	TAGTCCCTCTAATATTAGGAGCTCCAGATATGGCATTTCCTCGGATAAATAATATAAGTTTTTGATTACTTCCCCCTTCATTAACATTACTTTTGATAAGAAGTATGGTCGAAAGAGGGGCTGGAACTGGGTGAACAGTTTATCCTCCTTTATCTTCTGGAATTGCCCATGCTGGTGCATCAGTTGATTTAGCTATTTTTAGATTACATTTAGCCGGAGTTTCTTCAATTCTTGGAGCTGTAAATTTTATTACAACAATTATTAATATACGATCAGTAGGTATAACCTTTGATCGAATACCTTTATTTGTTTGATCAGTAGGAATTACTGCATTACTATTGCTTCTTTCTTTACCAGTATTAGCTGGAG
KM986282.1	Rhadine austinica	voucher WMoore:DNA3081 cytochrome oxidase subunit 1 (COI) gene partial cds mitochondrial	TAGTGCCTTTAATATTAGGAGCCCCTGATATAGCATTCCCTCGAATAAATAACATAAGTTTTTGATTGCTGCCCCCTTCATTAACATTGCTGCTAATAAGCAGTATAGTTGAAAGAGGAGCGGGGACTGGATGAACAGTATACCCCCCGCTATCTTCAGGAATTGCCCATGCAGGAGCATCAGTTGATCTAGCTATTTTTAGATTACATTTAGCTGGAGTTTCATCAATTCTTGGGGCTGTAAATTTCATTACAACAATTATTAATATACGATCAGTAGGAATAACTTTTGATCGAATACCTTTATTTGTATGATCAGTAGGAATTACTGCATTACTTTTACTTCTTTCTTTACCGGTATTAGCAGGAG
KM986270.1	Rhadine cf.	dissecta WMoore DNA3076 voucher WMoore:DNA3076 cytochrome oxidase subunit 1 (COI) gene partial cds mitochondrial	TAGTACCTTTAATACTAGGAGCCCCTGATATAGCATTCCCTCGAATAAATAATATAAGTTTTTGATTACTGCCCCCTTCATTAACATTATTACTAATAAGAAGTATAGTCGAAAGAGGCGCTGGTACTGGATGAACTGTGTACCCCCCACTATCTTCAGGAATTGCCCATGCAGGAGCATCAGTTGATTTAGCTATTTTTAGATTACATTTAGCTGGAATTTCATCAATCCTAGGAGCTGTAAATTTTATTACAACAATTATTAATATACGATCAGTAGGAATAACTTTTGATCGAATACCTTTATTTGTATGATCAGTAGGAATTACAGCTTTACTCTTACTTCTCTCCTTACCAGTACTAGCAGGAG
MF634171.1	Cychrus tuberculatus	voucher BIOUG22155-B05 cytochrome oxidase subunit 1 (COI) gene partial cds mitochondrial	TNGTTCCTTTAATATTAGGAGCTCCAGATATGGCTTTTCCACGAATAAATAACATAAGTTTTTGATTATTACCCCCTTCATTAANTCTTTTACTTATAAGNAGTATAGTGGAGAGCGGTGCAGGCACCGGATGAACAGTGTACCCCCCCCTCTCATCAAGAATTGCCCATAGAGGTGCATCTGTAGATTTAGCAATTTTTAGTTTACATTTGGCAGGAGTTTCTTCTATTCTAGGAGCAGTAAATTTTATTACAACAATTATTAATATACGATCAGTAGGAATAACATTTGANCGAATACCTTTATTTGTGTGAAGAGTAGGAATTACAGCTTTATTATTGTTACTATCATTGCCAGTATTGGCAGGAG
KJ966926.1	Odacantha melanura	voucher ZMUO FIN :004415 cytochrome oxidase subunit 1 (COI) gene partial cds mitochondrial	TAGTTCCTTTAATACTAGGAGCTCCTGATATGGCATTTCCCCGAATAAATAATATGAGATTCTGACTATTACCTCCATCTTTAACTCTTTTATTAATAAGCAGTATAGTGGAAAGAGGGGCAGGTACAGGATGAACTGTCTACCCCCCGCTATCTTCAGGTATTGCCCACGCTGGAGCTTCTGTTGATTTAGCTATTTTTAGACTTCATTTAGCCGGGGTTTCTTCTATTTTAGGTGCAGTAAATTTTATTACTACAATTATTAATATACGATCTGTAGGAATAACATTTGATCGAATACCATTATTTGTTTGATCAGTGGGAATTACTGCATTATTATTACTCCTATCCTTACCGGTATTAGCAGGAG
MT849744.1	Zeodera straneoi	voucher EMEC:EMEC:1410103 cytochrome oxidase subunit 1 gene partial cds mitochondrial	TAGTACCATTAATATTAGGAGCACCAGATATAGCCTTTCCTCGAATAAATAATATAAGATTTTGACTTCTTCCCCCTTCTTTAACTCTCCTTTTAATGAGAAGAATAGTTGAAAGAGGAGCTGGAACTGGATGAACAGTATACCCACCTCTTTCTTCAGGAATTGCCCATAGAGGAGCTTCTGTAGATCTAGCCATTTTTAGTTTACATTTAGCTGGAGTATCTTCAATTTTAGGTGCAGTTAATTTTATTACAACTATTATTAATATACGATCAGTAGGAATAACATTTGATCGAATACCATTATTTGTTTGATCAGTAGGAATTACTGCTTTACTATTACTTCTATCATTACCTGTTTTAGCTGGGG
KJ204049.1	Elaphrus americanus	americanus voucher CHU06-COL1-553.1 cytochrome oxidase subunit 1 (COI) gene partial cds mitochondrial	TAGTTCCTTTAATGTTAGGGGCCCCAGATATGGCTTTCCCTCGAATAAATAATATAAGTTTTTGATTATTACCCCCTTCATTAAGACTATTATTAATAAGTAGTATAGTTGAAAGAGGAGCTGGTACAGGTTGAACTGTGTACCCTCCTTTATCATCAGGAATTGCCCATGCCGGAGCATCTGTTGACCTTGCAATTTTTAGCCTTCATTTAGCAGGAGTATCGTCAATTCTTGGAGCAGTAAATTTTATTACAACAATTATTAATATACGATCAGTTGGAATATCTTTTGATCGAATACCTTTATTTGTATGATCAGTTGGAATTACAGCTTTATTATTATTATTATCTCTACCTGTATTAGCCGGAG
KR482563.1	Lebia fuscata	voucher 10PHMAL-0248 cytochrome oxidase subunit 1 (COI) gene partial cds mitochondrial	TAGTTCCTTTAATATTAGGAGCACCAGATATAGCCTTTCCTCGAATAAATAATATAAGATTTTGACTTCTACCTCCATCATTAACCCTCCTTTTAATGAGAAGTCTTGTGGAAAGAGGTGCAGGAACAGGATGGACTGTCTACCCCCCACTCTCTTCAGGAATTGCACATGCTGGAGCATCAGTTGATTTAGCTATTTTTAGTTTACATTTAGCAGGAATTTCATCTATTTTAGGAGCAGTAAATTTTATTACTACAATTATTAATATACGATCAGTAGGAATAACTTTTGATCGAATACCATTATTTGTCTGATCTGTAGGGATCACAGCTTTATTACTATTACTATCTCTTCCAGTTTTAGCAGGAG
KM449950.1	Limodromus assimilis	voucher ZSM COLA 2011 341 cytochrome oxidase subunit 1 (COI) gene partial cds mitochondrial	TAGTTCCTTTAATATTAGGAGCACCTGATATAGCATTTCCTCGAATAAATAATATAAGTTTTTGACTTCTTCCACCATCTTTAACGCTTCTCTTAATGAGAAGAATAGTAGAAAGAGGAGCTGGAACTGGGTGAACTGTTTATCCACCACTGTCATCTGGAATTGCACATGCTGGTGCATCTGTAGATTTAGCTATTTTTAGCTTACATTTAGCCGGAGTATCCTCAATTTTAGGAGCAGTAAATTTTATTACAACAATTATTAATATACGATCAGTAGGAATAACCTTTGATCGAATACCTTTATTTGTTTGATCAGTAGGCATTACTGCTCTTTTACTATTATTATCTTTACCAGTATTAGCAGGAG
KM448175.1	Limodromus assimilis	voucher ZSM COLA 2011 340 cytochrome oxidase subunit 1 (COI) gene partial cds mitochondrial	TAGTTCCTTTAATATTAGGAGCACCTGATATAGCATTTCCTCGAATAAATAATATAAGTTTTTGACTTCTTCCACCATCTTTAACGCTTCTCTTAATGAGAAGAATAGTAGAAAGAGGAGCTGGAACTGGGTGAACTGTTTATCCACCACTGTCATCTGGAATTGCACATGCTGGTGCATCTGTAGATTTAGCTATTTTTAGCTTACATTTAGCCGGAGTATCCTCAATTTTAGGAGCAGTAAATTTTATTACAACAATTATTAATATACGATCAGTAGGAATAACCTTTGATCGAATACCTTTATTTGTTTGATCAGTAGGCATTACTGCTCTTTTACTATTATTATCTTTACCAGTATTAGCAGGAG
MN681145.1	Amara alpina	voucher CHARS00073-D06 cytochrome oxidase subunit 1 (COI) gene partial cds mitochondrial	TAGTTCCATTAATATTAGGTGCCCCTGATATAGCCTTTCCTCGAATAAATAATATAAGTTTTTGATTACTACCTCCTTCATTAACCCTCCTTTTAATGAGAAGAATAGTTGATAAAGGTGCAGGTACAGGATGGACCATCTACCCCCCTTTATCATCTAATATTGCTCACGCTGGAGCTTCGGTAGATTTAGCTATTTTTAGATTACACTTAGCTGGAATTTCATCTATTTTAGGAGCAGTAAATTTTATTACTACAATTATTAATATACGAACAGTAGGAATAACATTTGATCGAATACCTTTATTTGTATGATCAGTAGGAATTACTGCTTTATTATTACTTCTTTCTTTACCAGTTTTAGCAGGAG
MN681141.1	Amara alpina	voucher CHARS00016-H11 cytochrome oxidase subunit 1 (COI) gene partial cds mitochondrial	TAGTTCCATTAATATTAGGTGCCCCTGATATAGCCTTTCCTCGAATAAATAATATAAGTTTTTGATTACTACCTCCTTCATTAACCCTCCTTTTAATGAGAAGAATAGTTGATAAAGGTGCAGGTACAGGATGGACCGTCTACCCCCCTTTATCGTCTAATATTGCTCACGCAGGAGCTTCAGTAGATTTAGCTATTTTTAGATTACACTTAGCTGGAATTTCATCTATTTTAGGAGCAGTAAATTTTATTACTACAATTATTAATATACGAACAGTAGGAATAACATTTGATCGAATACCTTTATTTGTATGATCAGTAGGAATTACTGCTTTATTATTACTTCTTTCTTTACCAGTTTTAGCAGGAG
MN670242.1	Amara alpina	voucher CHARS00016-E07 cytochrome oxidase subunit 1 (COI) gene partial cds mitochondrial	TAGTTCCATTAATATTAGGTGCCCCTGATATAGCCTTTCCTCGAATAAATAATATAAGTTTTTGATTACTACCTCCTTCATTAACCCTCCTTTTAATGAGAAGAATAGTTGATAAAGGTGCAGGTACAGGATGGACCGTCTACCCCCCTTTATCGTCTAATATTGCTCACGCAGGAGCTTCAGTAGATTTAGCTATTTTTAGATTACACTTAGCTGGAATTTCATCTATTTTAGGAGCAGTAAATTTTATTACTACAATTATTAATATACGAACAGTAGGAATAACATTTGATCGAATACCTTTATTTGTATGATCAGTAGGAATTACTGCTTTATTATTACTTCTTTCTTTACCAGTTTTAGCAGGAG
KJ964648.1	Tachyura parvula	voucher ZMUO FIN :005959 cytochrome oxidase subunit 1 (COI) gene partial cds mitochondrial	TTGTTCCTTTAATATTAGGAGCACCAGATATAGCATTTCCACGAATAAATAATATAAGTTTTTGATTGTTACCTCCTTCTTTAACTCTTTTATTAATGAGCAGAATAGTTGAAAGAGGAGCAGGGACTGGATGAACAGTTTACCCCCCACTTTCTTCATCAATTGCCCATAGAGGTGCTTCAGTTGATTTAGCTATTTTTAGATTACATTTAGCTGGTGTATCATCAATTTTAGGGGCTGTAAATTTTATTACAACAATTATTAATATACGATCAGTAGGAATAACTTTTGATCGAATACCTCTATTTGTATGATCAGTTGGTATTACAGCTTTATTACTTTTATTATCATTACCTGTATTAGCAGGAG
KJ966432.1	Bembidion femoratum	voucher ZMUO FIN :002485 cytochrome oxidase subunit 1 (COI) gene partial cds mitochondrial	TAGTACCTTTAATATTAGGTGCTCCAGATATAGCCTTTCCTCGAATAAATAATATAAGATTTTGATTACTACCTCCTTCATTAACATTATTATTGATAAGTTCTATAGTAGAAAGAGGTGCTGGAACTGGATGAACAGTATACCCCCCACTTTCATCTTCTATTGCTCATAGAGGAGCATCAGTAGATCTAGCAATTTTTAGTCTACATCTAGCAGGTGTTTCTTCAATTTTAGGTGCTGTAAATTTTATTACTACAATTATTAATATACGATCTGTAGGTATAAGATTTGATCGAATACCTCTATTTGTTTGATCTGTTGGAATTACAGCACTACTATTACTTCTATCTCTTCCTGTATTAGCCGGAG
KJ965875.1	Bembidion femoratum	voucher ZMUO FIN :002047 cytochrome oxidase subunit 1 (COI) gene partial cds mitochondrial	TAGTACCTTTAATATTAGGTGCTCCAGATATAGCCTTTCCTCGAATAAATAATATAAGATTTTGATTACTACCTCCTTCATTAACATTATTATTGATAAGTTCTATAGTAGAAAGAGGTGCTGGAACTGGATGAACAGTATACCCCCCACTTTCATCTTCTATTGCTCATAGAGGAGCATCAGTAGATCTAGCAATTTTTAGTCTACATCTAGCAGGTGTTTCTTCAATTTTAGGTGCTGTAAATTTTATTACTACAATTATTAATATACGATCTGTAGGTATAAGATTTGATCGAATACCTCTATTTGTTTGATCTGTTGGAATTACAGCACTACTATTACTTCTATCTCTTCCTGTATTAGCCGGAG
KM444272.1	Dyschirius globosus	voucher BCZSM COLA 00780 cytochrome oxidase subunit 1 (COI) gene partial cds mitochondrial	TAGTCCCTTTAATACTAGGAGCCCCTGATATAGCTTTTCCTCGTATAAATAATATAAGATTTTGACTTCTCCCACCTTCTTTAACTTTATTATTAATGAGTAGAATAGTAGAAAAAGGAGCTGGAACTGGTTGAACAGTATACCCCCCTTTATCATCTAGAATTGCCCATAGAGGAGCATCTGTAGATTTAGCTATTTTTAGACTACATTTAGCTGGAATTTCCTCTATTCTAGGTGCTGTAAATTTTATTACTACTATTATTAATATACGATCTACAGGATTAACATTTGAACGAATACCATTATTTGTTTGATCAGTAGGAATTACAGCTTTATTATTATTACTATCACTTCCAGTTTTAGCTGGAG
MK083322.1	Carabidae sp.	INDOBIOSYS-CCDB30098-A12 cytochrome oxidase subunit 1 (COI) gene partial cds mitochondrial	TAGTTCCTTTAATATTAGGAGCTCCTGACATAGCCTTCCCTCGAATAAATAATATAAGTTTTTGATTATTACCTCCTTCTTTAACCTTACTGTTAATGAGCAGTATAGTTGAAAACGGAGCGGGTACAGGATGAACTGTCTACCCCCCGCTCTCTTCAGGTATTGCCCACTCCGGAGCTTCAGTAGATTTAGCAATTTTTAGTCTTCATTTAGCAGGAATTTCATCAATTTTAGGAGCTGTCAATTTTATTACTACAATTATCAATATACGATCAATTGGTATATCTTTTGATCGAATACCTTTATTTGTTTGATCAGTTGGAATTACTGCATTACTATTATTATTATCTTTACCTGTTTTAGCTGGAG
KJ203228.1	Amara quenseli	voucher 07PROBE-04999 cytochrome oxidase subunit 1 (COI) gene partial cds mitochondrial	TAGTCCCTTTAATATTAGGAGCACCGGACATAGCTTTTCCCCGAATAAATAATATAAGTTTTTGATTACTTCCTCCTTCCTTAACTCTTCTTCTAATGAGAAGCATAGTTGAAAGTGGAGCAGGCACAGGATGAACTGTCTACCCCCCCCTATCATCAGGAATTGCCCATGCTGGAGCTTCTGTAGACTTAGCTATTTTTAGCCTACATTTAGCCGGAATTTCATCTATTCTAGGGGCAGTAAATTTTATTACAACAATTATTAATATACGATCACCAGGAATAACATTTGATCGAATACCATTATTTGTATGATCAGTAGGAATTACAGCTCTTTTACTTTTACTCTCATTACCTGTATTAGCTGGGG
KJ203033.1	Amara quenseli	voucher 07PROBE-05002 cytochrome oxidase subunit 1 (COI) gene partial cds mitochondrial	TAGTCCCTTTAATATTAGGAGCACCGGACATAGCTTTTCCCCGAATAAATAATATAAGTTTTTGATTACTTCCTCCTTCCTTAACTCTTCTTCTAATGAGAAGCATAGTTGAAAGTGGAGCAGGCACAGGATGAACTGTCTACCCCCCCCTATCATCAGGAATTGCCCATGCTGGAGCTTCTGTAGACTTAGCTATTTTTAGCCTACATTTAGCCGGAATTTCATCTATTCTAGGGGCAGTAAATTTTATTACAACAATTATTAATATACGATCACCAGGAATAACATTTGATCGAATACCATTATTTGTATGATCAGTAGGAATTACAGCTCTTTTACTTTTACTCTCATTACCTGTATTAGCTGGGG
KJ963160.1	Amara consularis	voucher ZMUO FIN :005193 cytochrome oxidase subunit 1 (COI) gene partial cds mitochondrial	TAGTTCCTTTAATATTAGGAGCACCTGATATAGCCTTCCCTCGAATAAATAATATAAGATTTTGATTGCTTCCGCCTTCTTTAACTCTTCTCTTAATAAGAAGAATAGTTGAAAGAGGTGCTGGTACAGGATGAACAGTTTACCCTCCTCTATCTTCTAGAATTGCCCATGCTGGAGCTTCAGTAGATTTAGCAATCTTTAGTCTACATTTAGCAGGAATTTCATCTATTTTAGGAGCTGTAAATTTTATTACAACAATTATTAATATACGATCTGTAGGTATAACATTTGACCGTATACCTTTATTTGTTTGATCTGTAGGAATCACAGCTCTACTTTTATTACTTTCTTTACCAGTATTAGCTGGGG
MF642065.1	Elaphrus lapponicus	voucher BIOUG27470-A06 cytochrome oxidase subunit 1 (COI) gene partial cds mitochondrial	TAGTTCCATTAATATTAGGAGCACCTGATATAGCCTTTCCTCGAATAAATAATATAAGTTTTTGACTACTTCCTCCCTCTTTAAGATTATTACTAATAAGAAGTATAGTAGAAAGAGGTGCTGGGACAGGTTGAACTGTGTACCCTCCCCTTTCTTCAGGAATTGCCCATGCTGGAGCTTCCGTAGATTTAGCAATTTTTAGTTTACATTTGGCAGGAGTATCCTCCATTTTAGGAGCAGTAAATTTTATTACAACAATCATTAATATGCGATCTGTAGGAATAACATTTGATCGAATACCTTTATTTGTTTGATCAGTAGGAATTACAGCATTACTACTTCTCTTATCTCTTCCAGTATTAGCTGGAG
KJ204094.1	Pterostichus brevicornis	brevicornis voucher 07PROBE-05019 cytochrome oxidase subunit 1 (COI) gene partial cds mitochondrial	TAGTTCCTTTAATATTAGGAGCCCCTGATATAGCTTTTCCTCGAATGAATAATATAAGTTTTTGATTACTTCCTCCTTCATTAACTTTACTTTTAATAAGTAGTATAGTTGAAAGTGGAGCAGGTACAGGATGAACAGTATACCCTCCGCTATCTTCAGGAATTGCACATGCAGRAGCTTCAGTAGATTTAGCAATTTTTAGCTTACATTTAGCTGGTATTTCATCTATTCTAGGAGCTGTAAATTTTATTACTACAATTATTAATATACGATCAATTGGAATAACATTTGATCGTATACCATTATTTGTATGATCAGTTGGAATTACTGCTTTACTTTTACTTTTATCTTTACCTGTATTAGCAGGAG
MN667437.1	Pterostichus ventricosus	voucher CHARS00016-B09 cytochrome oxidase subunit 1 (COI) gene partial cds mitochondrial	TAGTTCCCTTAATACTAGGAGCCCCAGATATAGCTTTTCCTCGAATAAATAACATAAGTTTTTGATTACTTCCTCCCTCATTAACTTTACTTATAATGAGAAGTATAGTTGAAAGTGGGGCAGGTACAAGATGAACAGTTTACCCTCCTTTATCATCAGGAATTGCACATGCAGGGGCTTCAGTAGATTTAGCAATTTTTAGTTTACATTTAGCTGGAGTTTCATCTATTTTAGGGGCAGTAAATTTTATTACTACAATTATTAATATACGATCAATTGGTATAACATTTGATCGTATACCACTATTTGTATGATCAGTTGGAATTACTGCTTTACTATTACTTCTTTCCTTACCTGTATTAGCTGGAG
MN672528.1	Pterostichus ventricosus	voucher CHARS00076-B11 cytochrome oxidase subunit 1 (COI) gene partial cds mitochondrial	TAGTTCCCTTAATACTAGGAGCCCCAGATATAGCTTTTCCTCGAATAAATAACATAAGTTTTTGATTACTTCCTCCCTCATTAACTTTACTTTTAATGAGAAGTATAGTTGAAAGTGGGGCAGGTACAGGATGAACAGTTTACCCTCCTTTATCATCAGGAATTGCACATGCAGGGGCTTCAGTAGATTTAGCAATTTTTAGTTTACATTTAGCTGGAGTTTCATCTATTTTAGGGGCAGTAAATTTTATTACTACAATTATTAATATACGATCAATTGGTATAACATTTGATCGTATACCACTATTTGTATGATCAGTTGGAATTACTGCTTTACTATTACTTCTTTCCTTACCTGTATTAGCTGGAG
MN668584.1	Pterostichus ventricosus	voucher CHARS00016-B01 cytochrome oxidase subunit 1 (COI) gene partial cds mitochondrial	TAGTTCCCTTAATACTAGGAGCCCCAGATATAGCTTTTCCTCGAATAAATAACATAAGTTTTTGATTACTTCCTCCCTCATTAACTTTACTTTTAATGAGAAGTATAGTTGAAAGTGGGGCAGGTACAGGATGAACAGTTTACCCTCCTTTATCATCAGGAATTGCACATGCAGGGGCTTCAGTAGATTTAGCAATTTTTAGTTTACATTTAGCTGGAGTTTCATCTATTTTAGGGGCAGTAAATTTTATTACTACAATTATTAATATACGATCAATTGGTATAACATTTGATCGTATACCACTATTTGTATGATCAGTTGGAATTACTGCTTTACTATTACTTCTTTCCTTACCTGTATTAGCTGGAG
KJ203694.1	Pterostichus caribou	voucher JBWM0276887 cytochrome oxidase subunit 1 (COI) gene partial cds mitochondrial	TAGTTCCCTTAATACTAGGAGCCCCAGATATAGCTTTTCCTCGAATAAATAACATAAGTTTTTGATTACTTCCTCCCTCATTAACTTTACTTTTAATGAGAAGTATAGTTGAAAGTGGGGCAGGTACAGGATGAACAGTTTACCCTCCTTTATCATCAGGAATTGCACATGCAGGGGCTTCAGTAGATTTAGCAATTTTTAGTTTACATTTAGCTGGAGTTTCATCTATTTTAGGGGCAGTAAATTTTATTACTACAATTATTAATATACGATCAATTGGTATAACATTTGATCGTATACCACTATTTGTATGATCAGTTGGAATTACTGCTTTACTATTACTTCTTTCCTTACCTGTATTAGCTGGAG
KF946375.1	Lebiini sp.	2 ACP-2013 voucher BMNH:1040700 cytochrome c oxidase subunit I (COI) gene partial cds mitochondrial	TAGTCCCATTAATATTAGGAGCTCCTGATATAGCTTTTCCTCGAATAAATAATATAAGTTTTTGATTACTTCCTCCTTCATTAACATTATTATTGATGAGAAGTATAGTTGAAAGAGGAGCAGGTACAGGATGAACAGTGTACCCCCCGCTGTCATCAGGAATTGCCCATGCAGGAGCATCTGTAGATTTGGCTATTTTTAGCTTACATTTAGCAGGAGTATCTTCAATTTTAGGAGCTGTCAATTTTATTACTACAATTATTAATATACGATCTGTTGGAATATCATTTGATCGAATACCTTTATTTGTTTGATCTGTAGGAATTACTGCTTTATTACTACTTTTATCTCTCCCAGTTTTAGCTGGAG
KF946300.1	Lebiini sp.	2 ACP-2013 voucher BMNH:1040592 cytochrome c oxidase subunit I (COI) gene partial cds mitochondrial	TAGTCCCATTAATATTAGGAGCTCCTGATATAGCTTTTCCTCGAATAAATAATATAAGTTTTTGATTACTTCCTCCTTCATTAACATTATTATTGATGAGAAGTATAGTTGAAAGAGGAGCAGGTACAGGATGAACAGTGTACCCCCCGCTGTCATCAGGAATTGCCCATGCAGGAGCATCTGTAGATTTGGCTATTTTTAGCTTACATTTAGCAGGAGTATCTTCAATTTTAGGAGCTGTCAATTTTATTACTACAATTATTAATATACGATCTGTTGGAATATCATTTGATCGAATACCTTTATTTGTTTGATCTGTAGGAATTACTGCTTTATTACTACTTTTATCTCTCCCAGTTTTAGCTGGAG
KF551707.1	Notonomus sp.	WA1 cytochrome oxidase subunit 1 (COI) gene partial cds mitochondrial	TAGTTCCTTTAATATTAGGAGCTCCTGATATAGCTTTTCCTCGAATAAATAATATAAGTTTTTGACTACTTCCTCCTTCATTAACCCTTCTTTTGATAAGAAGTATAGTGGAAAGAGGTGCAGGGACTGGATGAACTGTTTACCCACCTCTATCATCTGGAATTGCCCATAGAGGAGCTTCTGTAGATTTAGCTATTTTTAGTCTACATCTAGCTGGAATTTCCTCTATTTTAGGAGCTGTAAATTTTATTACAACAATTATTAATATACGATCAACAGGAATAACTTTTGATCGAATACCATTATTTGTATGATCAGTAGGAATTACTGCCTTATTACTACTCTTATCTTTACCAGTATTAGCTGGAG
KM441363.1	Harpalus froelichii	voucher GBOL Col FK 5560 cytochrome oxidase subunit 1 (COI) gene partial cds mitochondrial	TAGTACCTTTAATATTAGGTGCTCCTGATATAGCCTTTCCTCGTATAAATAATATAAGTTTTTGATTATTACCTCCTTCTTTAACTCTTNTTTTAATAAGAAGAATAGTAGAAAGAGGTGCTGGAACTGGATGAACAGTTTATCCACCTTTATCATCTGGAATTGCTCATAGAGGAGCTTCAGTAGATTTAGCAATTTTTAGTTTACATTTAGCTGGAGTTTCATCAATTTTAGGTGCAGTAAATTTTATTACTACAATTATTAATATACGATCAGTAGGAATAACATTTGATCGAATACCTTTATTTGTTTGATCAGTAGGAATTACTGCATTACTTTTACTTTTATCATTACCAGTATTAGCAGGAG
LC764888.1	Harpalus tridens	25-TY-2011 mitochondrial COI gene for cytochrome c oxidase subunit 1 partial cds	TAGTACCTTTAATATTAGGTGCTCCTGATATAGCTTTTCCTCGAATAAATAACATAAGATTTTGACTACTTCCGCCTTCTTTAAGCCTTCTTCTAATAAGAAGAATAGTAGAAAGAGGAGCTGGTACTGGATGAACAGTTTACCCTCCTTTATCATCTGGAATTGCCCATAGAGGAGCTTCAGTAGATTTAGCAATTTTCAGATTACATTTAGCTGGAGTATCATCAATTTTAGGTGCAGTAAATTTTATTACTACAATTATTAATATACGATCAGTAGGTATAACATTTGATCGATTACCATTATTTGTATGATCAGTAGGAATTACTGCATTACTTTTACTTTTATCATTACCAGTATTAGCAGGAG
MK082311.1	Carabidae sp.	INDOBIOSYS-CCDB25936-F04 cytochrome oxidase subunit 1 (COI) gene partial cds mitochondrial	TAGTTCCTTTAATATTAGGGGCACCAGATATAGCCTTCCCTCGAATAAATAATATAAGTTTCTGATTACTCCCACCTTCATTAACATTGTTATTAATAAGTAGAATAGTGGAAAGAGGGGCAGGGACTGGATGAACTGTGTACCCCCCCCTTTCATCAGGAATTGCCCATGCTGGAGCTTCAGTTGATTTAGCTATTTTTAGACTCCATTTAGCAGGAGTATCTTCAATTTTAGGAGCTGTAAATTTTATTACAACAATTATTAATATACGATCTGTAGGAATAACATTTGACCGAATACCTTTATTTGTTTGATCAGTAGGAATTACAGCTCTTCTCTTATTATTATCATTGCCAGTGTTAGCGGGAG
OM547478.1	Carabidae sp.	voucher BIOUG12810-F08 cytochrome oxidase subunit 1 (COI) gene partial cds mitochondrial	TAGTTCCTTTAATATTAGGGGCTCCTGATATAGCATTCCCTCGAATAAATAATATAAGTTTTTGACTTCTTCCACCTTCATTAACTCTTTTATTAATGAGAAGATTAGTAGAAAGTGGAGCAGGGACTGGATGAACAGTTTACCCCCCTTTATCATCTGGAATTGCTCATAGAGGAGCTTCAGTAGATTTAGCTATTTTTAGTTTACATTTAGCTGGAGTTTCTTCTATTTTAGGAGCTGTAAATTTTATTACAACAATTATTAATATACGATCAGTAGGAATAACATTTGATCGAATACCTCTATTTGTTTGATCAGTAGGAATTACTGCTCTATTGTTATTACTATCTTTACCTGTTTTAGCTGGAG
KJ867467.1	Poecilus campania	voucher MZUDBTCOL38 cytochrome oxidase subunit 1 (COI) gene partial cds mitochondrial	TAGTTCCTTTAATATTAGGAGCCCCTGATATAGCCTTCCCTCGTATAAATAATATAAGATTTTGACTTCTTCCTCCTTCTTTAACTCTTTTATTAATAAGAAGTATAGTAGAAAGAGGAGCTGGTACTGGATGAACTGTATACCCACCTTTATCTTCAGGAATTGCCCATTCTGGAGCTTCAGTTGATTTAGCAATTTTTAGTTTACATTTAGCAGGAGTTTCTTCAATTCTAGGAGCAGTAAATTTTATTACAACAATTATTAATATACGATCTCCAGGAATAACATTTGAACGAATACCTTTATTTGTATGATCAGTTGGAATTACTGCGTTATTATTACTTTTATCATTACCAGTATTAGCAGGAG
KF946255.1	Bembidiini sp.	ACP-2013 voucher BMNH:1040533 cytochrome c oxidase subunit I (COI) gene partial cds mitochondrial	TAGTTCCTTTAATATTAGGAGCCCCTGATATAGCATTTCCTCGAATAAATAATATAAGTTTTTGACTTCTCCCTCCATCTTTAACTTTATTATTAATAAGAAGAATAGTAGAAAGAGGCGCAGGAACTGGATGAACTGTTTACCCTCCCCTTTCTTCAGTTATTGCCCATAGAGGGGCATCAGTTGATTTAGCTATTTTTAGATTACATTTAGCAGGAATTTCTTCAATTTTAGGAGCAGTAAATTTTATTACAACAATTATTAATATACGATCTGTAGGGATAACATTTGATCGAATGCCATTATTTGTTTGATCTGTTGGAATTACTGCTTTATTATTACTTTTATCTTTGCCAGTATTAGCGGGAG
KF946221.1	Bembidiini sp.	ACP-2013 voucher BMNH:1040474 cytochrome c oxidase subunit I (COI) gene partial cds mitochondrial	TAGTTCCTTTAATATTAGGAGCCCCTGATATAGCATTTCCTCGAATAAATAATATAAGTTTTTGACTTCTCCCTCCATCTTTAACTTTATTATTAATAAGAAGAATAGTAGAAAGAGGCGCAGGAACTGGATGAACTGTTTACCCTCCCCTTTCTTCAGTTATTGCCCATAGAGGGGCATCAGTTGATTTAGCTATTTTTAGATTACATTTAGCAGGAATTTCTTCAATTTTAGGAGCAGTAAATTTTATTACAACAATTATTAATATACGATCTGTAGGGATAACATTTGATCGAATGCCATTATTTGTTTGATCTGTTGGAATTACTGCTTTATTATTACTTTTATCTTTGCCAGTATTAGCGGGAG
MK084365.1	Carabidae sp.	INDOBIOSYS-CCDB30109-E02 cytochrome oxidase subunit 1 (COI) gene partial cds mitochondrial	TAGTTCCTTTAATATTAGGGGCCCCAGATATAGCCTTCCCCCGAATAAATAATATAAGCTTTTGATTATTACCCCCTTCATTAACTTTACTATTAATAAGCAGTATAGTTGAAAGAGGAGCAGGGACAGGTTGAACTGTGTACCCACCCCTATCTTCAGGAATTGCCCATGCTGGAGCATCTGTAGATTTAGCTATTTTTAGACTTCATTTAGCAGGAATTTCTTCAATTTTAGGAGCTGTAAATTTTATTACAACTATTATTAATATACGATCTGTAGGAATAAGTTTTGATCGAATACCTTTATTTGTTTGATCAGTAGGAATTACTGCTCTTTTATTATTACTATCATTACCTGTTTTAGCTGGTG
MK081031.1	Carabidae sp.	INDOBIOSYS-CCDB30100-E05 cytochrome oxidase subunit 1 (COI) gene partial cds mitochondrial	TAGTGCCTTTAATACTAGGAGCCCCCGATATAGCTTTTCCTCGAATAAATAATATAAGTTTTTGACTTTTACCTCCTTCTTTAACTTTACTATTAATAAGTAGAATAGTTGAAAGAGGGGCAGGGACAGGATGAACTGTATACCCCCCACTATCCTCAGGAATTGCTCATGCTGGAGCATCAGTAGATTTAGCTATTTTTAGCCTTCATTTAGCTGGAATTTCTTCTATTTTAGGAGCTGTAAATTTTATTACAACTATTATTAATATACGATCAGTAGGAATAAGATTTGATCGTATACCTTTATTTGTTTGATCAGTAGGAATTACTGCTTTACTACTATTATTATCTTTACCTGTTTTAGCAGGAG
MK081128.1	Carabidae sp.	INDOBIOSYS-CCDB25353-C10 cytochrome oxidase subunit 1 (COI) gene partial cds mitochondrial	TAGTACCTTTAATATTAGGTGCACCTGATATAGCTTTTCCTCGAATAAATAATATAAGTTTTTGACTTTTACCACCTTCATTAACATTATTATTAATAAGAAGTATAGTAGAAAGAGGAGCTGGGACTGGATGAACAGTTTATCCTCCTCTTTCATCGGGAATTGCTCATGCTGGAGCTTCAGTAGATTTAGCTATTTTTAGATTACACTTAGCAGGAATTTCATCAATTTTAGGAGCTGTAAATTTTATTACAACAATTATTAATATACGATCAGTAGGAATAACTTTTGATCGAATACCTTTATTTGTATGATCAGTAGGAATTACTGCATTATTATTACTTTTATCTTTACCAGTTTTAGCAGGAG
KF946502.1	Lebiini sp.	1 ACP-2013 voucher BMNH:1040889 cytochrome c oxidase subunit I (COI) gene partial cds mitochondrial	TAGTGCCTTTAATATTAGGAGCCCCTGATATAGCTTTCCCTCGGATAAATAATATAAGTTTTTGACTACTTCCTCCTTCACTAACTTTATTACTAATAAGAAGTATAGTTGAAAGAGGAGCAGGGACTGGATGAACAGTATACCCCCCCCTATCTTCAGGAATTGCCCATGCAGGAGCATCAGTAGATTTAGCTATTTTTAGATTACATTTAGCTGGAATTTCTTCTATTTTAGGAGCTGTAAATTTTATTACAACTATTATTAATATACGATCAATAGGAATAAGATTTGATCGTATACCTTTATTTGTTTGGTCAGTAGGAATTACTGCTTTATTATTACTTTTATCTTTACCTGTATTAGCAGGAG
KF946248.1	Lebiini sp.	1 ACP-2013 voucher BMNH:1040519 cytochrome c oxidase subunit I (COI) gene partial cds mitochondrial	TAGTGCCTTTAATATTAGGAGCCCCTGATATAGCTTTCCCTCGGATAAATAATATAAGTTTTTGACTACTTCCTCCTTCACTAACTTTATTACTAATAAGAAGTATAGTTGAAAGAGGAGCAGGGACTGGATGAACAGTATACCCCCCCCTATCTTCAGGAATTGCTCATGCAGGAGCATCAGTAGATTTAGCTATTTTTAGATTACATTTAGCTGGAATTTCTTCTATTTTAGGAGCTGTAAATTTTATTACAACTATTATTAATATACGATCAATAGGAATAAGATTTGATCGTATACCTTTATTTGTTTGGTCAGTAGGAATTACTGCTTTATTATTACTTTTATCTTTACCTGTATTAGCAGGAG
KR486205.1	Scarites subterraneus	voucher 08SOCOL-0127 cytochrome oxidase subunit 1 (COI) gene partial cds mitochondrial	TAGTTCCTTTAATATTAGGGGCGCCTGATATAGCCTTTCCTCGAATAAATAATATAAGTTTTTGACTTTTACCTCCTTCTTTAACACTTCTTCTTATAAGAAGACTAGTAGAAAGAGGAGCAGGTACAGGTTGAACTGTATACCCTCCCTTATCTTCAGGAATTGCCCATAGAGGTGCTTCAGTAGATTTAGCTATTTTTAGTCTTCATTTAGCAGGAGTATCTTCTATTTTAGGAGCAGTTAATTTTATTACTACTATTATCAATATACGATCAGTAGGTATAACATTTGAACGAATACCACTATTTGTTTGATCAGTAGGTATTACAGCTTTACTATTACTTTTATCATTACCAGTTTTAGCAGGAG
KM850886.1	Stenolophus ochropezus	voucher 08SOCOL-0197 cytochrome oxidase subunit 1 (COI) gene partial cds mitochondrial	TAGTTCCTTTAATATTAGGAGCTCCAGATATAGCCTTTCCTCGAATAAATAATATAAGTTTTTGACTTTTACCACCCTCTCTAACCCTTCTTTTAATAAGAAGATTAGTAGAAAACGGTGCAGGTACAGGATGAACAGTTTACCCTCCTTTATCTTCAGGAATTGCCCATAGAGGTGCTTCAGTTGATTTAGCTATTTTTAGTTTACATTTAGCTGGTATTTCATCAATTTTAGGTGCTGTGAATTTTATTACTACAATTATTAATATACGATCAGTTGGAATAACCTTTGAACGAATACCTTTATTTGTATGATCAGTTGGAATTACAGCTTTACTACTACTTTTATCCTTACCAGTATTAGCTGGAG
KM844924.1	Stenolophus ochropezus	voucher 08SOCOL-0190 cytochrome oxidase subunit 1 (COI) gene partial cds mitochondrial	TAGTTCCTTTAATATTAGGAGCTCCAGATATAGCCTTTCCTCGAATAAATAATATAAGTTTTTGACTTTTACCACCCTCTCTAACCCTTCTTTTAATAAGAAGATTAGTAGAAAACGGTGCAGGTACAGGATGAACAGTTTACCCTCCTCTATCTTCAGGAATTGCCCATAGAGGTGCTTCAGTTGATTTAGCTATTTTTAGTTTACATTTAGCTGGTATTTCATCAATTTTAGGTGCTGTAAATTTTATTACTACAATTATTAATATACGATCAGTTGGGATAACCTTTGAACGAATGCCTTTATTTGTATGATCAGTTGGAATTACAGCTTTACTACTACTTTTATCCTTACCGGTATTAGCTGGAG
KM850843.1	Stenolophus ochropezus	voucher 08SOCOL-0473 cytochrome oxidase subunit 1 (COI) gene partial cds mitochondrial	TAGTTCCTTTAATATTAGGAGCTCCAGATATAGCCTTTCCTCGAATAAATAATATAAGTTTTTGACTTTTACCACCCTCTCTAACCCTTCTTTTAATAAGAAGATTAGTAGAAAACGGTGCAGGTACAGGATGAACAGTTTACCCTCCTCTATCTTCAGGAATTGCCCATAGAGGTGCTTCAGTTGATTTAGCTATTTTTAGTTTACATTTAGCTGGTATTTCATCAATTTTAGGTGCTGTGAATTTTATTACTACAATTATTAATATACGATCGGTTGGAATAACCTTTGAACGAATGCCTTTATTTGTATGATCAGTTGGAATTACAGCTTTACTACTACTTTTATCCTTACCGGTATTAGCTGGAG
KM842032.1	Stenolophus ochropezus	voucher 08SOCOL-0274 cytochrome oxidase subunit 1 (COI) gene partial cds mitochondrial	TAGTTCCTTTAATATTAGGAGCTCCAGATATAGCCTTTCCTCGAATAAATAATATAAGTTTTTGACTTTTACCACCCTCTCTAACCCTTCTTTTAATAAGAAGATTAGTAGAAAACGGTGCAGGTACAGGATGAACAGTTTACCCTCCTCTATCTTCAGGAATTGCCCATAGAGGTGCTTCAGTTGATTTAGCTATTTTTAGTTTACATTTAGCTGGTATTTCATCAATTTTAGGTGCTGTGAATTTTATTACTACAATTATTAATATACGATCGGTTGGAATAACCTTTGAACGAATGCCTTTATTTGTATGATCAGTTGGGATTACAGCTTTACTACTACTTTTATCCTTACCGGTATTAGCTGGAG
KM847208.1	Stenolophus ochropezus	voucher 08SOCOL-0272 cytochrome oxidase subunit 1 (COI) gene partial cds mitochondrial	TAGTTCCTTTAATATTAGGAGCTCCAGATATAGCCTTTCCTCGAATAAATAATATAAGTTTTTGACTCTTACCACCCTCTCTAACCCTTCTTTTAATAAGAAGATTAGTAGAAAACGGTGCAGGTACAGGATGAACAGTTTACCCTCCTCTATCTTCAGGAATTGCCCATAGAGGTGCTTCAGTTGATTTAGCTATTTTTAGTTTACATTTAGCTGGTATTTCATCAATTTTAGGTGCTGTGAATTTTATTACTACAATTATTAATATACGATCAGTTGGAATAACCTTTGAACGAATGCCTTTATTTGTATGATCAGTTGGAATTACAGCTTTACTACTACTTTTATCCTTACCGGTATTAGCTGGAG
KM441556.1	Trichotichnus laevicollis	voucher GBOL Col FK 7862 cytochrome oxidase subunit 1 (COI) gene partial cds mitochondrial	TAGTTCCTTTAATATTAGGGGCTCCTGATATAGCTTTTCCTCGAATAAATAATATAAGTTTTTGATTACTCCCTCCCTCTTTAACACTTCTTTTAATAAGAAGAATAATTGAGAGAGGAGCAGGCACTGGATGAACAGTTTACCCTCCCCTATCATCAGGTATTGCCCATAGAGGAGCTTCAGTTGATTTAACAATTTTTAGTTTACATTTAGCTGGAGTATCATCTATTTTAGGAGCAGTAAATTTTATTACAACAATTATTAATATACGGTCAGTAGGAATAACATTTGATCGAATACCTTTATTTGTGTGATCAGTAGGAATTACTGCTTTATTATTACTTTTATCATTACCAGTATTAGCTGGAG
LC764889.1	Anisodactylus signatus	26-TY-2011 mitochondrial COI gene for cytochrome c oxidase subunit 1 partial cds	TAGTACCTTTAATATTAGGTGCTCCTGATATAGCCTTTCCTCGAATAAATAATATAAGTTTTTGACTATTACCTCCTTCATTAACCCTTCTTTTAATGAGAAGAATGGTTGAAAGAGGAGCTGGTACCGGATGAACAGTTTATCCACCCTTATCATCTGGTATTGCACATGGAGGAGCTTCAGTAGATTTAGCAATTTTTAGACTACATTTAGCTGGAGTATCATCAATTTTAGGAGCAGTAAATTTTATTACTACAATTATTAATATACGATCTGTTGGTATAACATTTGATCGAATACCTTTATTTGTTTGATCAGTAGGAATTACTGCTTTACTTTTATTATTATCATTACCAGTATTAGCAGGAG
LC764886.1	Anisodactylus signatus	23-TY-2011 mitochondrial COI gene for cytochrome c oxidase subunit 1 partial cds	TAGTACCTTTAATATTAGGTGCTCCTGATATAGCTTTTCCTCGAATAAATAATATAAGTTTTTGACTATTACCTCCTTCATTAACCCTTCTTTTAATGAGAAGAATGGTTGAAAGAGGAGCTGGTACCGGATGAACAGTTTATCCACCCTTATCATCTGGTATTGCACATGGAGGAGCTTCAGTAGATTTAGCAATTTTTAGATTACATTTAGCTGGAGTATCATCAATTTTAGGAGCAGTAAATTTTATTACTACAATTATTAATATACGATCTGTTGGTATAACATTTGATCGAATACCTTTATTTGTTTGATCAGTAGGAATTACTGCTTTACTTTTATTATTATCATTACCAGTATTAGCAGGAG
HM433554.1	Stenomorphus californicus	rufipes voucher BIOUG CAN :09BBCOL-0203 cytochrome oxidase subunit 1 (COI) gene partial cds mitocho	TAGTACCTTTAATATTAGGGGCTCCTGATATAGCCTTTCCTCGAATAAATAATATAAGTTTTTGATTACTACCTCCATCTTTAAGCCTTTTATTAATAAGAAGTATAGTGGAAAATGGGGCTGGTACAGGATGAACAGTTTACCCTCCTTTATCATCAGGAATTGCCCATAGAGGTGCTTCAGTAGATTTAGCAATTTTTAGATTACATTTAGCTGGAATTTCATCAATTTTAGGAGCTGTAAATTTTATTACTACTATTATTAATATACGATCAATTGGAATAACATTTGATCGTATACCATTATTTGTATGATCTGTAGGAATTACTGCATTATTATTACTTTTATCATTACCAGTATTAGCAGGAG
MH198296.1	Cratacanthus dubius	isolate DNAS-1DB-211949 cytochrome c oxidase subunit I (COI) gene partial cds mitochondrial	TAGTGCCATTAATATTAGGTGCTCCTGATATAGCTTTTCCTCGAATAAATAATATAAGTTTTTGATTACTTCCGCCTTCTTTAACTCTTTTATTAATAAGAAGTATAGTAGAAAGTGGAGCTGGTACTGGATGAACAGTTTACCCTCCTTTATCATCTGGAATTGCCCATAGAGGAGCTTCAGTAGATTTAGCAATTTTTAGATTACATTTAGCTGGAGTTTCATCAATTTTAGGAGCTGTAAATTTTATTACTACAATTATTAATATACGATCAGTAGGAATAACATTTGACCGAATACCATTATTTGTTTGATCAGTTGGAATTACTGCTTTACTTTTACTTTTATCTTTACCAGTTCTAGCTGGAG
LC764887.1	Harpalus eous	24-TY-2011 mitochondrial COI gene for cytochrome c oxidase subunit 1 partial cds	TAGTACCTTTAATATTAGGTGCTCCTGATATAGCTTTTCCTCGAATAAATAATATAAGATTTTGATTACTTCCTCCTTCTTTAAGCCTTCTTCTAATAAGAAGAATAGTAGAAAGAGGGGCTGGTACCGGATGAACAGTTTACCCTCCTCTATCATCTGGAATTGCTCATAGAGGAGCTTCAGTAGATTTAGCAATTTTTAGATTACATTTAGCTGGAGTATCATCAATTTTAGGTGCAGTAAATTTTATTACTACAATTATTAATATACGATCAGTAGGAATAACATTTGATCGATTACCATTATTTGTTTGATCAGTAGGAATTACCGCATTACTTTTACTTTTATCACTACCAGTGTTAGCAGGAG
KR482505.1	Harpalus pensylvanicus	voucher HLC-17798 cytochrome oxidase subunit 1 (COI) gene partial cds mitochondrial	TAGTACCTTTAATATTAGGTGCTCCTGATATAGCCTTTCCTCGAATAAATAATATAAGTTTTTGATTACTTCCTCCTTCTTTAACTCTTCTCTTAATGAGAAGTATAGTGGAAAGAGGGGCTGGGACTGGATGAACAGTTTACCCACCTTTATCATCTAGAATTGCTCATAGAGGAGCTTCAGTAGATTTAGCAATTTTTAGATTACATTTAGCTGGAATTTCATCAATTTTAGGTGCAGTAAATTTTATTACTACAATTATTAATATACGATCAGTAGGAATAACATTTGATCGAATGCCATTATTTGTTTGATCAGTAGGAATTACAGCATTACTTTTACTTTTATCATTACCAGTATTAGCAGGAG
KM449994.1	Harpalus tardus	voucher GBOL Col FK 7879 cytochrome oxidase subunit 1 (COI) gene partial cds mitochondrial	TAGTACCTTTAATATTAGGAGCTCCTGATATGGCTTTTCCTCGTATAAATAATATAAGTTTTTGATTACTTCCTCCTTCTTTAACTCTTCTTTTAATAAGAAGAATAGTAGAAAGAGGGGCTGGAACTGGATGAACAGTTTATCCACCTTTATCATCTGGAATTGCTCATGGAGGAGCTTCAGTAGATTTAGCAATTTTTAGTTTACATTTAGCTGGGGTTTCATCAATTTTAGGAGCAGTAAATTTTATTACTACAATTATTAATATACGATCAACAGGAATAACTTTTGATCGAATACCATTATTTGTCTGATCAGTAGGTATTACTGCTTTACTTTTACTTTTATCATTACCAGTATTAGCTGGAG
MH231159.1	Harpalus affinis	isolate DNAS-1E9-197370 cytochrome c oxidase subunit I (COI) gene partial cds mitochondrial	TAGTACCTTTAATATTAGGTGCTCCTGATATAGCCTTTCCTCGTATAAATAATATAAGTTTTTGATTACTACCTCCTTCTTTAACTCTTCTTTTAATAAGAAGAATAGTAGAAAGAGGAGCTGGAACTGGATGAACAGTATATCCACCTTTATCATCTGGAATTGCTCATAGAGGAGCTTCAGTAGATTTAGCAATTTTTAGTTTACATTTAGCTGGAGTTTCTTCAATTTTAGGTGCAGTAAATTTCATTACTACAATTATTAATATACGGTCAGTAGGAATAACATTTGATCGAATACCATTATTTGTTTGATCAGTAGGTATTACTGCATTACTTTTACTTTTATCTTTACCAGTATTAGCTGGAG
MK090997.1	Nurus atlas	voucher EMEC:1411128 cytochrome oxidase subunit 1 gene partial cds mitochondrial	TAGTTCCTTTAATATTAGGAGCGCCTGATATAGCTTTCCCACGAATAAATAATATAAGATTTTGACTTTTACCTCCATCTTTAACTCTCCTCTTAATGAGAAGAATGGTAGAAAGAGGTGCTGGTACAGGATGAACAGTTTATCCTCCCCTCTCTGCAGGAATTGCTCATAGAGGGGCATCTGTAGATTTAGCTATTTTTAGATTACATTTAGCCGGAGTATCTTCAATTCTTGGAGCTGTAAATTTTATTACTACAATTATTAATATACGATCTCCTGGAATAAGATTTGATCAAATACCTTTATTTGTTTGATCAGTAGGAATTACTGCTTTACTATTACTTTTATCTTTACCTGTATTAGCAGGAG
MK090993.1	Nurus atlas	voucher EMEC:1411129 cytochrome oxidase subunit 1 gene partial cds mitochondrial	TAGTTCCTTTAATATTAGGAGCGCCTGATATAGCTTTCCCACGAATAAATAATATAAGATTTTGACTTTTACCTCCATCTTTAACTCTCCTCTTAATGAGAAGAATGGTAGAAAGAGGTGCTGGTACAGGATGAACAGTTTACCCTCCCCTCTCTGCAGGAATTGCTCATAGAGGGGCATCTGTAGATTTAGCTATTTTTAGATTACATTTAGCCGGAGTATCTTCAATTCTTGGAGCTGTAAATTTTATTACTACAATTATTAATATACGATCTCCTGGAATAAGATTTGATCAAATACCTTTATTTGTTTGATCAGTAGGAATTACTGCTTTACTATTACTTTTATCTTTACCTGTATTAGCAGGAG
KU201228.1	Megadromus guerinii	voucher KH7 cytochrome oxidase subunit I (COI) gene partial cds mitochondrial	TAGTTCCTTTAATATTAGGAGCTCCTGATATAGCATTTCCTCGAATAAATAATATAAGATTCTGATTACTTCCACCTTCTCTAACTCTCCTTTTAATGAGAAGAATAGTCGAAAGTGGAGCTGGTACTGGATGAACAGTTTATCCTCCCCTATCATCAAGAATTGCTCATAGAGGAGCATCTGTAGATTTAGCTATTTTTAGATTACATTTAGCTGGTGTTTCATCTATTTTAGGAGCTGTAAATTTTATTACTACAATTATTAATATACGATCACCTAGAATAAAATTTGATCAAATACCTCTATTTGTATGATCAGTTGGTATTACTGCTCTACTTCTACTATTATCTTTACCAGTATTAGCTGGTG
KU201223.1	Megadromus guerinii	voucher KH2 cytochrome oxidase subunit I (COI) gene partial cds mitochondrial	TAGTTCCTTTAATATTAGGAGCTCCTGATATAGCATTTCCTCGAATAAATAATATAAGATTCTGATTACTTCCACCTTCTCTAACTCTCCTTTTAATGAGAAGAATAGTCGAAAGTGGAGCTGGTACTGGATGAACAGTTTATCCTCCCCTATCATCAAGAATTGCTCATAGAGGAGCATCTGTAGATTTAGCTATTTTTAGATTACATTTAGCTGGTGTTTCATCTATTTTAGGAGCTGTAAATTTTATTACTACAATTATTAATATACGATCACCTAGAATAAAATTTGATCAAATACCTCTATTTGTATGATCAGTTGGTATTACTGCTCTACTTCTACTATTATCTTTACCAGTATTAGCTGGTG
KU201219.1	Megadromus guerinii	voucher HR1 cytochrome oxidase subunit I (COI) gene partial cds mitochondrial	TAGTTCCTTTAATATTAGGAGCTCCTGATATAGCATTTCCTCGAATAAATAATATAAGATTCTGATTACTTCCACCTTCTCTAACTCTCCTTTTAATGAGAAGAATAGTCGAAAGTGGAGCTGGTACTGGATGAACAGTTTATCCTCCCCTATCATCAAGAATTGCTCATAGAGGAGCATCTGTAGATTTAGCTATTTTTAGATTACATTTAGCTGGTGTTTCATCTATTTTAGGAGCTGTAAATTTTATTACTACAATTATTAATATACGATCACCTAGAATAAAATTTGATCAAATACCTCTATTTGTATGATCAGTTGGTATTACTGCTCTACTTCTACTATTATCTTTACCAGTATTAGCTGGTG
KU201204.1	Megadromus guerinii	voucher A2 cytochrome oxidase subunit I (COI) gene partial cds mitochondrial	TAGTCCCCTTAATATTAGGAGCTCCTGATATAGCATTCCCTCGTATAAATAATATAAGATTCTGATTACTTCCACCTTCTTTAACTCTTCTCTTAATGAGAAGAATGGTCGAAAGTGGAGCTGGTACAGGATGAACAGTTTATCCTCCCTTATCATCAAGAATTGCCCATAGAGGAGCTTCTGTTGATTTAGCTATTTTTAGACTACATTTAGCTGGTGTTTCATCTATTCTAGGAGCTGTAAATTTTATTACTACAATTATTAATATACGATCACCTAGAATAAAATTTGATCAAATACCTTTATTCGTATGATCAGTAGGTATTACTGCTTTACTTTTACTTTTATCTTTACCAGTATTAGCTGGTG
KU875537.1	Nebria lituyae	voucher UAM:Ento:150847 cytochrome oxidase subunit 1 (COI) gene partial cds mitochondrial	TAGTTCCTTTAATATTAGGAGCTCCTGATATAGCATTTCCTCGAATAAATAATATAAGTTTTTGATTATTACCTCCTTCTTTAACCCTTCTTTTAATAAGTTCAATAGTAGAAAGAGGAGCAGGAACAGGATGAACAGTATACCCTCCTCTATCATCTAGAATTGCTCATAGAGGAGCATCTGTAGATTTAGCTATTTTTAGCTTACATCTAGCTGGAGTATCATCAATCTTAGGTGCAGTAAATTTTATTACTACAATTATTAATATACGATCAATTGGAATAACATTCGATCGAATACCTTTATTTGTCTGATCAGTTGGAATTACAGCATTATTATTATTATTGTCATTACCTGTTTTAGCTGGAG
KM451679.1	Pterostichus diligens	voucher GBOL Col FK 0346 cytochrome oxidase subunit 1 (COI) gene partial cds mitochondrial	TAGTCCCTTTAATATTAGGAGCCCCAGATATAGCTTTTCCACGAATAAATAATATAAGATTTTGACTATTACCTCCTTCTCTTACTCTTCTTTTAATGAGAAGAATGGTTGAAAGTGGAGCTGGTACAGGATGAACAGTGTATCCTCCTTTATCATCCGGAATTGCTCATGCAGGTGCTTCAGTAGATTTAGCTATTTTTAGTTTACATTTAGCAGGAATTTCTTCTATTTTAGGAGCTGTAAATTTTATTACTACAATTATTAATATACGATCAATTGGAATAACATTTGATCGAATACCTTTATTTGTTTGATCAGTGGGAATTACTGCTTTACTTTTATTACTTTCTTTACCTGTTTTAGCTGGTG
KJ963963.1	Pterostichus diligens	voucher ZMUO FIN :006794 cytochrome oxidase subunit 1 (COI) gene partial cds mitochondrial	TAGTCCCTTTAATATTAGGAGCCCCAGATATAGCTTTTCCACGAATAAATAATATAAGATTTTGATTATTACCTCCTTCTCTTACTCTTCTTTTAATGAGAAGAATGGTTGAAAGTGGAGCTGGTACAGGATGAACAGTATATCCTCCTTTATCATCCGGAATTGCTCATGCAGGTGCTTCAGTAGATTTAGCTATTTTTAGTTTACATTTAGCAGGAATTTCTTCTATTTTAGGAGCTGTAAATTTTATTACTACAATTATTAATATACGATCAATTGGAATAACATTTGATCGAATACCTTTATTTGTTTGATCAGTGGGAATTACTGCTTTACTTTTATTACTTTCTTTACCCGTTTTAGCTGGTG
KM850920.1	Agonum aeruginosum	voucher 08SOCOL-0170 cytochrome oxidase subunit 1 (COI) gene partial cds mitochondrial	TAGTTCCATTAATATTAGGAGCTCCTGATATAGCTTTCCCTCGAATAAATAATATAAGTTTTTGACTTCTTCCTCCATCTTTAACATTACTTTTAATGAGAAGTATAGTAGAAAGAGGAGCAGGGACTGGATGAACAGTTTACCCACCTTTATCATCTGGGATTGCTCATGCAGGAGCTTCAGTTGATTTAGCCATTTTTAGTTTACATCTAGCTGGGGTTTCATCAATTCTAGGAGCTGTAAATTTTATTACAACAATTATTAATATACGATCTGTAGGAATAACATTTGATCGAATACCATTATTTGTTTGATCAGTTGGAATTACTGCATTATTATTACTTTTATCACTACCAGTATTAGCAGGAG
KM847462.1	Agonum moerens	voucher 08SOCOL-0166 cytochrome oxidase subunit 1 (COI) gene partial cds mitochondrial	TAGTTCCTCTAATATTAGGAGCTCCTGATATAGCTTTTCCTCGAATAAATAATATAAGTTTTTGACTACTTCCTCCATCTTTAACATTACTTTTAATGAGAAGCATAGTAGAAAGAGGAGCAGGAACAGGATGAACAGTTTATCCCCCTTTATCATCAGGAATTGCCCATGCTGGAGCTTCAGTTGATTTAGCAATTTTTAGTCTTCATTTAGCAGGAGTTTCATCAATTTTAGGGGCTGTAAATTTTATTACAACAATTATTAATATACGATCAGTAGGAATAACATTTGATCGAATACCATTATTCGTATGATCCGTAGGAATTACTGCACTTTTATTACTTTTATCATTACCTGTATTAGCTGGAG
KM843523.1	Agonum moerens	voucher 08SOCOL-0082 cytochrome oxidase subunit 1 (COI) gene partial cds mitochondrial	TAGTTCCTCTAATATTAGGAGCTCCTGATATAGCTTTTCCTCGAATAAATAATATAAGTTTTTGACTACTTCCTCCATCTTTAACATTACTTTTAATGAGAAGCATAGTAGAAAGAGGAGCAGGAACAGGATGAACAGTTTATCCCCCTTTATCATCAGGAATTGCCCATGCTGGAGCTTCAGTTGATTTAGCAATTTTTAGTCTTCATTTAGCAGGAGTTTCATCAATTTTAGGGGCTGTAAATTTTATTACAACAATTATTAATATACGATCAGTAGGAATAACATTTGATCGAATACCATTATTCGTATGATCCGTAGGAATTACTGCACTTTTATTACTTTTATCATTACCTGTATTAGCTGGAG
KM844133.1	Agonum moerens	voucher 08SOCOL-0074 cytochrome oxidase subunit 1 (COI) gene partial cds mitochondrial	TAGTTCCTCTAATATTAGGAGCTCCTGATATAGCTTTTCCTCGAATAAATAATATAAGTTTTTGACTACTTCCTCCATCTTTAACATTACTTTTAATGAGAAGCATAGTAGAAAGAGGAGCAGGAACAGGATGAACAGTTTATCCCCCTTTATCATCAGGAATTGCCCATGCTGGAGCTTCAGTTGATTTAGCAATTTTTAGTCTTCATTTAGCAGGAGTTTCATCAATTTTAGGGGCTGTAAATTTTATTACAACAATTATTAATATACGATCAGTAGGAATAACATTTGATCGAATACCATTATTCGTATGATCCGTAGGAATTACTGCACTTTTATTACTTTTATCATTACCTGTATTAGCTGGAG
KJ203981.1	Stereocerus haematopus	voucher 07PROBE-04834 cytochrome oxidase subunit 1 (COI) gene partial cds mitochondrial	TAGTACCTTTAATATTAGGAGCACCAGATATAGCTTTTCCTCGAATAAATAATATAAGATTTTGACTACTTCCGCCTTCATTAACTCTTCTTTTAATGAGAAGTATAGTTGAAAATGGAGCAGGAACTGGATGAACAGTTTATCCCCCTTTATCATCTGGAATTGCTCATGCAGGAGCCTCAGTAGATTTAGCAATTTTTAGATTACATTTAGCGGGAGTCTCTTCAATTTTAGGAGCTGTAAATTTTATTACTACAATTATTAATATACGATCAGTAGGAATAACATTTGATCGAATACCATTATTCGTTTGATCTGTTGGAATTACTGCTTTATTATTATTACTTTCTTTACCTGTTCTAGCAGGAG
KJ203239.1	Pterostichus brevicornis	brevicornis voucher 07PROBE-05011 cytochrome oxidase subunit 1 (COI) gene partial cds mitochondrial	TAGTTCCTTTAATATTAGGAGCCCCTGATATAGCTTTTCCTCGAATGAATAATATAAGTTTTTGATTACTTCCTCCTTCATTAACTTTACTTTTAATAAGTAGTATAGTTGAAAGTGGAGCAGGTACAGGATGAACAGTATACCCTCCGCTATCTTCAGGAATTGCACATGCAGGAGCTTCAGTAGATTTAGCAATTTTTAGCTTACATTTAGCTGGTATTTCATCTATTCTAGGAGCTGTAAATTTTATTACTACAATTATTAATATACGATCAATTGGAATAACATTTGATCGTATACCATTATTTGTATGATCAGTTGGAATTACTGCTTTACTTTTACTTTTATCTTTACCTGTATTAGCAGGAG
MN671701.1	Pterostichus tareumiut	voucher CHARS00016-C09 cytochrome oxidase subunit 1 (COI) gene partial cds mitochondrial	TAGTTCCTTTAATATTAGGAGCTCCAGATATAGCTTTTCCTCGAATAAATAATATAAGTTTTTGATTACTTCCCCCTTCATTGACTTTACTTTTAATGAGAAGTATGGTTGAAAATGGAGCAGGTACAGGATGAACAGTTTACCCTCCTTTATCATCAGGAATTGCACATGCAGGAGCTTCAGTAGATTTAGCAATTTTTAGTTTACATTTAGCTGGAGTTTCATCTATTTTAGGGGCTGTAAATTTTATTACTACAATTATTAATATACGATCAATCGGTATAACATTTGATCGTATGCCATTATTTGTTTGATCAGTTGGAATTACTGCTTTACTTTTACTTCTCTCTTTACCTGTATTAGCTGGGG
MN667148.1	Pterostichus ventricosus	voucher CHARS00076-G11 cytochrome oxidase subunit 1 (COI) gene partial cds mitochondrial	TAGTTCCCTTAATACTAGGAGCCCCAGATATAGCTTTTCCTCGAATAAATAACATAAGTTTTTGATTACTTCCTCCCTCATTAACTTTACTTTTAATGAGAAGTATAGTTGAAAGTGGGGCAGGTACAGGATGAACAGTTTACCCTCCTTTATCATCAGGAATTGCACATGCAGGGGCTTCAGTAGATTTAGCAATTTTTAGTTTACATTTAGCTGGAGTTTCATCTATTTTAGGGGCAGTAAATTTTATTACTACAATTATTAATATACGATCAATTGGTATAACATTTGATCGTATACCACTATTTGTATGATCAGTTGGAATTACTGCTTTACTATTACTTCTTTCCTTACCTGTATTAGCTGGAG
MN666502.1	Pterostichus ventricosus	voucher CHARS00198-E01 cytochrome oxidase subunit 1 (COI) gene partial cds mitochondrial	TAGTTCCCTTAATACTAGGAGCCCCAGATATAGCTTTTCCTCGAATAAATAACATAAGTTTTTGATTACTTCCTCCCTCATTAACTTTACTTTTAATGAGAAGTATAGTTGAAAGTGGGGCAGGTACAGGATGAACAGTTTACCCTCCTTTATCATCAGGAATTGCACATGCAGGGGCTTCAGTAGATTTAGCAATTTTTAGTTTACATTTAGCTGGAGTTTCATCTATTTTAGGGGCAGTAAATTTTATTACTACAATTATTAATATACGATCAATTGGTATAACATTTGATCGTATACCACTATTTGTATGATCAGTTGGAATTACTGCTTTACTATTACTTCTTTCCTTACCTGTATTAGCTGGAG
MK083400.1	Carabidae sp.	INDOBIOSYS-CCDB30376-E05 cytochrome oxidase subunit 1 (COI) gene partial cds mitochondrial	TAGTACCTTTAATATTAGGTGCACCTGATATAGCTTTTCCTCGAATAAATAATATAAGTTTTTGACTTTTACCACCTTCATTGACATTATTATTAATAAGAAGTATAGTAGAAAGAGGAGCTGGGACTGGATGAACAGTTTATCCTCCTCTTTCATCGGGAATTGCTCATGCTGGGGCTTCAGTAGATTTAGCTATTTTTAGATTACACTTAGCAGGAATTTCATCAATTTTAGGAGCTGTAAATTTTATTACAACAATTATTAATATACGATCAGTAGGAATAACTTTTGATCGAATACCTTTATTTGTATGATCAGTAGGAATTACTGCATTATTATTACTTTTATCTTTACCAGTTTTAGCAGGAG
MK083899.1	Carabidae sp.	INDOBIOSYS-CCDB30395-F08 cytochrome oxidase subunit 1 (COI) gene partial cds mitochondrial	TAGTTCCTTTAATATTAGGAGCTCCTGATATAGCTTTTCCTCGAATAAATAATATAAGTTTCTGATTACTTCCCCCTTCACTTACCCTACTTTTAATGAGCTCTATAGTAGAAAGTGGTGCCGGGACAGGATGAACTGTCTACCCACCCTTATCTTCTGGTATTGCCCATGCAGGAGCTTCAGTAGATTTAGCCATTTTCAGCTTACATTTAGCTGGAATTTCATCTATTTTAGGGGCTGTTAATTTTATTACAACAATTATTAATATACGATCTATTGGAATAACATTTGATCGAATACCTTTATTTGTATGATCAGTAGGAATTACTGCTTTATTATTATTATTATCTTTGCCTGTATTAGCAGGAG
MK081225.1	Carabidae sp.	INDOBIOSYS-CCDB25926-C04 cytochrome oxidase subunit 1 (COI) gene partial cds mitochondrial	TAGTTCCTTTAATATTAGGAGCTCCTGATATAGCTTTTCCTCGAATAAATAATATAAGTTTCTGATTACTTCCCCCTTCACTTACCCTACTTTTAATGAGCTCTATAGTAGAAAGTGGTGCCGGGACAGGATGAACTGTCTACCCACCCTTATCTTCTGGTATTGCCCATGCAGGAGCTTCAGTAGATTTAGCCATTTTCAGCTTACATTTAGCTGGAATTTCATCTATTTTAGGGGCTGTTAATTTTATTACAACAATTATTAATATACGATCTATTGGAATAACATTTGATCGAATACCTTTATTTGTATGATCAGTAGGAATTACTGCTTTATTATTATTATTATCTTTGCCTGTATTAGCAGGAG
MK080959.1	Carabidae sp.	INDOBIOSYS-CCDB25604-A08 cytochrome oxidase subunit 1 (COI) gene partial cds mitochondrial	TAGTTCCTTTAATATTAGGAGCTCCTGATATAGCTTTTCCTCGAATAAATAATATAAGTTTCTGATTACTTCCCCCTTCACTTACCCTACTTTTAATGAGCTCTATAGTAGAAAGTGGTGCCGGGACAGGATGAACTGTCTACCCACCCTTATCTTCTGGTATTGCCCATGCAGGAGCTTCAGTAGATTTAGCCATTTTCAGCTTACATTTAGCTGGAATTTCATCTATTTTAGGGGCTGTTAATTTTATTACAACAATTATTAATATACGATCTATTGGAATAACATTTGATCGAATACCTTTATTTGTATGATCAGTAGGAATTACTGCTTTATTATTATTATTATCTTTGCCTGTATTAGCAGGAG
KF946472.1	Harpalinae sp.	2 ACP-2013 voucher BMNH:1040844 cytochrome c oxidase subunit I (COI) gene partial cds mitochondrial	TAGTTCCTTTAATATTAGGAGCTCCTGATATGGCTTTCCCTCGAATAAATAATATAAGTTTTTGACTTTTACCTCCTTCTTTAACTTTACTATTAATAAGTAGTTTAGTAGAAAGAGGAGCAGGAACTGGATGAACAGTTTATCCTCCTTTATCATCAGGAATTGCTCATGCTGGAGCATCTGTAGATTTAGCTATTTTTAGATTACATTTAGCAGGAGTTTCTTCAATTTTAGGTGCTGTAAATTTTATTACTACAATTATTAATATACGATCAGTTGGAATAACTTTTGATCGAATACCTTTATTTGTTTGATCAGTTGGAATTACAGCATTATTACTACTTTTATCTTTACCTGTATTAGCAGGAG
KF946473.1	Harpalinae sp.	2 ACP-2013 voucher BMNH:1040846 cytochrome c oxidase subunit I (COI) gene partial cds mitochondrial	TAGTTCCTTTAATATTAGGAGCTCCTGATATGGCTTTCCCTCGAATAAATAATATAAGTTTTTGACTTTTACCTCCTTCTTTAACTCTATTATTAATAAGTAGTTTAGTAGAAAGAGGAGCAGGGACTGGATGAACAGTTTATCCCCCCTTATCATCAGGAATTGCTCATGCTGGAGCATCTGTAGATTTAGCTATTTTTAGATTACATTTAGCAGGAGTTTCTTCAATTTTAGGTGCTGTAAATTTTATTACTACAATTATTAATATACGATCAGTTGGAATAACTTTTGATCGAATACCTTTATTTGTTTGATCAGTTGGAATTACAGCATTATTACTACTTTTATCTTTACCTGTATTAGCAGGAG
KF946211.1	Harpalinae sp.	2 ACP-2013 voucher BMNH:1040463 cytochrome c oxidase subunit I (COI) gene partial cds mitochondrial	TAGTTCCTTTAATATTAGGAGCTCCTGATATGGCTTTCCCTCGAATAAATAATATAAGTTTTTGACTTTTACCTCCTTCTTTAACTCTATTATTAATAAGTAGTTTAGTAGAAAGAGGAGCAGGGACTGGATGAACAGTTTATCCCCCCTTATCATCAGGAATTGCTCATGCTGGAGCATCTGTAGATTTAGCTATTTTTAGATTACATTTAGCAGGAGTTTCTTCAATTTTAGGTGCTGTAAATTTTATTACTACAATTATTAATATACGATCAGTTGGAATAACTTTTGATCGAATACCTTTATTTGTTTGATCAGTTGGAATTACAGCATTATTACTACTTTTATCTTTACCTGTATTAGCAGGAG
KF946405.1	Harpalinae sp.	2 ACP-2013 voucher BMNH:1040747 cytochrome c oxidase subunit I (COI) gene partial cds mitochondrial	TAGTTCCTTTAATATTAGGAGCTCCTGATATGGCTTTCCCTCGAATAAATAATATAAGTTTTTGACTTTTACCTCCTTCTTTAACTCTATTATTAATAAGTAGTTTAGTAGAAAGAGGAGCAGGGACTGGATGAACAGTTTATCCTCCCTTATCATCAGGAATTGCTCATGCTGGAGCATCTGTAGATTTAGCTATTTTTAGATTACATTTAGCAGGAGTTTCTTCAATTTTAGGTGCTGTAAATTTTATTACTACAATTATTAATATACGATCAGTTGGAATAACTTTTGATCGAATACCTTTATTTGTTTGATCAGTTGGAATTACAGCATTATTACTACTTTTATCTTTACCTGTATTAGCAGGAG
KF946401.1	Harpalinae sp.	2 ACP-2013 voucher BMNH:1040736 cytochrome c oxidase subunit I (COI) gene partial cds mitochondrial	TAGTTCCTTTAATATTAGGAGCTCCTGATATGGCTTTCCCTCGAATAAATAATATAAGTTTTTGACTTTTACCTCCTTCTTTAACTCTATTATTAATAAGTAGTTTAGTAGAAAGAGGAGCAGGGACTGGATGAACAGTTTATCCTCCCTTATCATCAGGAATTGCTCATGCTGGAGCATCTGTAGATTTAGCTATTTTTAGATTACATTTAGCAGGAGTTTCTTCAATTTTAGGTGCTGTAAATTTTATTACTACAATTATTAATATACGATCAGTTGGAATAACTTTTGATCGAATACCTTTATTTGTTTGATCAGTTGGAATTACAGCATTATTACTACTTTTATCTTTACCTGTATTAGCAGGAG
KF946369.1	Harpalinae sp.	2 ACP-2013 voucher BMNH:1040690 cytochrome c oxidase subunit I (COI) gene partial cds mitochondrial	TAGTTCCTTTAATATTAGGAGCTCCTGATATGGCTTTCCCTCGAATAAATAATATAAGTTTTTGACTTTTACCTCCTTCTTTAACTCTATTATTAATAAGTAGTTTAGTAGAAAGAGGAGCAGGGACTGGATGAACAGTTTATCCTCCCTTATCATCAGGAATTGCTCATGCTGGAGCATCTGTAGATTTAGCTATTTTTAGATTACATTTAGCAGGAGTTTCTTCAATTTTAGGTGCTGTAAATTTTATTACTACAATTATTAATATACGATCAGTTGGAATAACTTTTGATCGAATACCTTTATTTGTTTGATCAGTTGGAATTACAGCATTATTACTACTTTTATCTTTACCTGTATTAGCAGGAG
KF946337.1	Harpalinae sp.	2 ACP-2013 voucher BMNH:1040641 cytochrome c oxidase subunit I (COI) gene partial cds mitochondrial	TAGTTCCTTTAATATTAGGAGCTCCTGATATGGCTTTCCCTCGAATAAATAATATAAGTTTTTGACTTTTACCTCCTTCTTTAACTCTATTATTAATAAGTAGTTTAGTAGAAAGAGGAGCAGGGACTGGATGAACAGTTTATCCTCCCTTATCATCAGGAATTGCTCATGCTGGAGCATCTGTAGATTTAGCTATTTTTAGATTACATTTAGCAGGAGTTTCTTCAATTTTAGGTGCTGTAAATTTTATTACTACAATTATTAATATACGATCAGTTGGAATAACTTTTGATCGAATACCTTTATTTGTTTGATCAGTTGGAATTACAGCATTATTACTACTTTTATCTTTACCTGTATTAGCAGGAG
MN454676.1	Pterostichus vernalis	voucher DZMB Carabidae 0066 cytochrome oxidase subunit 1 (COI) gene partial cds mitochondrial	TAGTCCCTCTAATATTAGGAGCTCCCGATATAGCTTTCCCTCGAATAAATAATATAAGTTTTTGACTTTTACCTCCTTCCTTAACCCTTCTTTTAATGAGTAGTATAGTTGAAAGTGGAGCAGGTACAGGATGAACAGTATACCCTCCTTTATCTTCTGGAATTGCTCATGCAGGAGCTTCTGTAGATTTAGCAATTTTTAGTTTACATTTAGCTGGAATTTCTTCTATTTTAGGGGCTGTAAATTTTATTACTACAATTTTAAATATACGATCTACTGGAATAACATTTGATCGAATACCATTATTTGTTTGGTCAGTAGGAATTACTGCTTTATTACTACTTCTTTCCCTTCCAGTATTAGCAGGAG
MN454621.1	Pterostichus vernalis	voucher DZMB Carabidae 0069 cytochrome oxidase subunit 1 (COI) gene partial cds mitochondrial	TAGTCCCTCTAATATTAGGAGCTCCCGATATAGCTTTCCCTCGAATAAATAATATAAGTTTTTGACTTTTACCTCCTTCCTTAACCCTTCTTTTAATGAGTAGTATAGTTGAAAGTGGAGCAGGTACAGGATGAACAGTATACCCTCCTTTATCTTCTGGAATTGCTCATGCAGGAGCTTCTGTAGATTTAGCAATTTTTAGTTTACATTTAGCTGGAATTTCTTCTATTTTAGGGGCTGTAAATTTTATTACTACAATTTTAAATATACGATCTACTGGAATAACATTTGATCGAATACCATTATTTGTCTGGTCAGTAGGAATTACTGCTTTATTACTACTTCTTTCCCTTCCAGTATTAGCAGGAG
KJ964401.1	Anchomenus dorsalis	voucher ZMUO FIN :004332 cytochrome oxidase subunit 1 (COI) gene partial cds mitochondrial	TAGTTCCTTTAATATTAGGAGCTCCTGATATAGCTTTTCCTCGAATAAATAATATAAGTTTCTGATTACTTCCCCCTTCATTAACGCTTCTTTTAATGAGAAGTTTAGTGGAAAGAGGAGCTGGAACAGGATGAACAGTTTATCCCCCACTATCATCAGGAATTGCACATGCAGGAGCTTCAGTAGATTTAGCTATTTTTAGATTACATTTAGCAGGAGTATCATCAATTTTAGGAGCTGTAAATTTTATTACAACTATTATTAACATACGATCAGTAGGAATAACTTTTGATCGAATACCATTATTTGTTTGATCAGTTGGAATTACTGCCTTATTATTACTTTTATCTTTACCTGTATTAGCAGGAG
KJ964098.1	Anchomenus dorsalis	voucher ZMUO FIN :004331 cytochrome oxidase subunit 1 (COI) gene partial cds mitochondrial	TAGTTCCTTTAATATTAGGAGCTCCTGATATAGCTTTTCCTCGAATAAATAATATAAGTTTCTGATTACTTCCCCCTTCATTAACGCTTCTTTTAATGAGAAGTTTAGTGGAAAGAGGAGCTGGAACAGGATGAACAGTTTATCCCCCACTATCATCAGGAATTGCACATGCAGGAGCTTCAGTAGATTTAGCTATTTTTAGATTACATTTAGCAGGAGTATCATCAATTTTAGGAGCTGTAAATTTTATTACAACTATTATTAACATACGATCAGTAGGAATAACTTTTGATCGAATACCATTATTTGTTTGATCAGTTGGAATTACTGCCTTATTATTACTTTTATCTTTACCTGTATTAGCAGGAG
KU876052.1	Pterostichus sublaevis	voucher UAM:Ento:85458 cytochrome oxidase subunit 1 (COI) gene partial cds mitochondrial	TAGTTCCTTTAATATTAGGAGCCCCTGATATAGCCTTCCCTCGAATAAATAATATAAGTTTTTGATTACTTCCACCTTCATTAACACTCCTTTTAATAAGAAGTATAGTAGAAAATGGATCAGGTACAGGATGAACAATTTACCCCCCTTTATCTTCAGGCATTGCCCATGCCGGAGCTTCAGTTGATTTAGCTATTTTTAGTCTACATTTAGCAGGAATTTCATCTATTTTAGGAGCTGTAAATTTTATCACTACAATTATTAATATACGATCTATAGGAATAACTTTTGATCGAATACCATTATTTGTTTGATCTGTAGGAATTACTGCTTTATTATTACTTCTTTCATTGCCTGTTCTAGCTGGAG
JX259760.1	Amara convexa	voucher NEONTcarabid308 cytochrome oxidase subunit 1 (COI) gene partial cds mitochondrial	TAGTTCCTTTAATATTAGGAGCTCCAGATATAGCATTTCCTCGAATAAATAATATAAGTTTTTGACTTCTACCTCCTTCATTAACTCTTCTCTTAATGAGAAGTATAGTAGAAAGTGGAGCTGGTACAGGTTGAACAGTTTACCCCCCACTTTCTTCAGGAATTGCACATGCAGGAGCTTCTGTTGATTTAGCTATTTTTAGATTACATTTAGCAGGTATTTCATCTATTTTAGGAGCAGTTAATTTCATTACTACAATTATTAATATACGATCTATTGGAATAACTTTTGATCGAATACCATTATTTGTTTGATCAGTAGGAATTACTGCTTTATTATTATTACTTTCATTACCTGTTTTAGCTGGTG
KR483648.1	Poecilus lucublandus	voucher h-m-22-138 cytochrome oxidase subunit 1 (COI) gene partial cds mitochondrial	TAGTTCCTTTAATATTAGGAGCTCCTGATATAGCTTTTCCTCGAATAAATAATATAAGTTTTTGATTACTTCCTCCTTCTTTAACTCTTTTATTAATGAGAAGAATAGTGGAAAGTGGAGCAGGTACAGGATGAACAGTCTACCCACCCCTATCTTCTGGTATTGCACATGCTGGAGCATCTGTTGATTTAGCTATTTTTAGATTACATTTAGCAGGAATTTCATCAATTTTAGGAGCTGTAAATTTTATTACTACAATTATTAATATACGATCAATTGGAATAACATTTGATCGTATACCTTTATTCGTATGATCTGTTGGAATTACTGCTTTACTTTTACTTCTTTCATTACCTGTATTAGCAGGAG
KR479951.1	Poecilus lucublandus	voucher COLP 0067.02 cytochrome oxidase subunit 1 (COI) gene partial cds mitochondrial	TAGTTCCTTTAATATTAGGAGCTCCTGATATAGCTTTTCCTCGAATAAATAATATAAGTTTTTGATTACTTCCTCCTTCTTTAACTCTTTTATTAATGAGAAGAATAGTGGAAAGTGGAGCAGGTACAGGATGAACAGTCTACCCACCCCTATCTTCTGGTATTGCACATGCTGGAGCATCTGTTGATTTAGCTATTTTTAGATTACATTTAGCAGGAATTTCATCAATTTTAGGAGCTGTAAATTTTATTACTACAATTATTAATATACGATCAATTGGAATGACATTTGATCGTATACCTTTATTCGTATGATCTGTTGGAATTACTGCTTTACTTTTACTTCTTTCATTACCTGTATTAGCAGGAG
MN454561.1	Poecilus cupreus	voucher DZMB Carabidae 0312 cytochrome oxidase subunit 1 (COI) gene partial cds mitochondrial	TAGTTCCTTTAATATTAGGAGCTCCTGATATAGCTTTTCCTCGAATAAATAATATAAGTTTTTGACTACTTCCCCCTTCTTTAACTCTTCTTTTAATGAGAAGTATGGTAGAAAGTGGAGCAGGAACAGGATGAACAGTTTATCCTCCCCTATCTTCTGGTATTGCCCATGCTGGAGCATCAGTTGATTTAGCTATTTTTAGTTTACATTTAGCAGGAGTTTCTTCAATTTTAGGAGCAGTAAATTTTATTACTACAATTATTAATATACGATCTATTGGAATAACTTTTGATCGAATACCTTTATTTGTATGATCTGTTGGAATTACTGCTTTACTTTTACTTCTTTCATTACCAGTATTAGCAGGAG
MN454570.1	Poecilus versicolor	voucher DZMB Carabidae 0457 cytochrome oxidase subunit 1 (COI) gene partial cds mitochondrial	TAGTTCCTTTAATATTAGGAGCTCCTGATATAGCTTTTCCTCGAATAAATAATATAAGTTTTTGACTTCTTCCTCCTTCTTTAACCCTCCTATTAATGAGTAGTATAGTGGAAAGTGGAGCAGGTACAGGATGAACAGTTTACCCACCCCTATCTTCTGGAATTGCCCATGCTGGAGCATCAGTTGATTTGGCTATTTTTAGATTACATTTAGCAGGAGTTTCCTCAATTTTAGGAGCTGTAAATTTTATTACTACAATTATTAATATACGATCTATTGGAATAACATTTGATCGAATACCTTTATTTGTGTGATCTGTTGGAATTACTGCTTTACTCTTACTTCTTTCATTACCTGTATTAGCGGGAG
LC764879.1	Poecilus versicolor	16-TY-2011 mitochondrial COI gene for cytochrome c oxidase subunit 1 partial cds	TAGTTCCTTTAATATTAGGAGCTCCTGATATAGCCTTTCCTCGAATAAATAATATAAGTTTTTGACTACTTCCTCCTTCTTTAACTCTCCTATTAATGAGTAGTATAGTAGAAAGTGGAGCAGGGACAGGATGAACAGTATACCCACCCCTATCTTCTGGAATTGCTCATGCTGGAGCATCAGTCGATTTAGCTATTTTTAGATTACATCTAGCAGGTGTTTCTTCAATTTTAGGAGCTGTAAATTTTATTACTACAATTATTAATATACGATCTGTTGGAATAACATTCGATCGAATACCTTTATTTGTATGATCTGTTGGAATTACTGCTTTACTTTTACTTCTTTCATTACCTGTATTAGCAGGAG
MN454539.1	Pterostichus madidus	voucher ZFMK COL 2009 473 cytochrome oxidase subunit 1 (COI) gene partial cds mitochondrial	TAGTTCCTTTAATATTAGGAGCTCCTGATATGGCCTTTCCTCGAATAAATAACATAAGTTTTTGATTACTTCCTCCTTCATTAACATTACTTTTAATAAGAAGTATAGTTGAAAGTGGCTCAGGTACAGGATGAACAGTTTACCCTCCCCTCTCATCAGGTATTGCCCATGCAGGAGCTTCAGTTGATTTAGCTATTTTTAGTTTACATTTAGCTGGGATTTCTTCTATTTTAGGAGCTGTAAATTTTATTACTACAATTATTAATATACGATCAATAGGAATAACATTTGATCGAATACCATTATTTGTTTGATCAGTTGGTATTACTGCTTTATTACTACTTTTATCTTTACCTGTATTAGCTGGAG
MF634483.1	Pterostichus herculaneus	voucher BIOUG24079-A06 cytochrome oxidase subunit 1 (COI) gene partial cds mitochondrial	TAGTTCCTTTAATATTAGGAGCTCCTGATATAGCTTTTCCTCGAATAAATAATATAAGTTTTTGACTTCTTCCTCCTTCTTTAACCCTTCTTTTAATGAGAAGTATAGTTGAAAGTGGAGCAGGGACAGGTTGAACAGTTTATCCTCCTTTATCATCAGGAATTGCTCATGCTGGAGCTTCAGTAGATTTAGCAATTTTTAGTTTACATTTAGCTGGAATTTCCTCTATTTTAGGAGCTGTAAATTTTATTACTACTATTATTAATATACGATCAATTGGAATAACATTTGATCGAATACCTTTATTTGTTTGATCAGTAGGAATTACTGCTTTATTATTACTTCTTTCTTTACCTGTATTAGCCGGAG
KM448356.1	Pterostichus burmeisteri	voucher BFB Col FK 9779 cytochrome oxidase subunit 1 (COI) gene partial cds mitochondrial	TAGTTCCTTTAATATTAGGAGCTCCTGATATAGCTTTTCCTCGAATAAATAATATAAGTTTTTGATTACTTCCTCCTTCATTAACACTCCTTTTAATAAGAAGTATAGTTGAAAACGGNTCAGGAACAGGATGAACAGTTTATCCACCTTTATCATCAGGAATTGCACATGCAGGAGCTTCAGTTGATTTAGCTATTTTTAGTTTACATTTAGCTGGAATTTCCTCTATTTTAGGAGCTGTAAATTTTATTACTACAATTATTAATATACGATCAGTAGGAATAACATTTGATCGAATACCTTTATTTGTATGATCTGTTGGAATTACTGCTTTATTATTACTTCTTTCATTACCTGTATTAGCTGGTG
KJ203202.1	Pterostichus punctatissimus	voucher JBWM0276570 cytochrome oxidase subunit 1 (COI) gene partial cds mitochondrial	TAGTTCCTTTAATATTAGGAGCTCCTGATATAGCTTTTCCTCGAATAAATAATATAAGTTTTTGACTTCTTCCTCCTTCATTAACTCTTCTTTTAATGAGAAGTATAGTTGAAAGTGGAGCAGGGACAGGATGAACAGTTTATCCACCTTTATCATCAGGAATTGCACATGCTGGAGCTTCTGTAGATTTAGCTATTTTTAGTTTACATTTAGCTGGAATTTCATCTATTTTAGGTGCTGTAAATTTTATTACTACAATTATTAATATACGATCAATTGGAATAACATTTGATCGAATACCATTATTTGTATGATCAGTAGGAATTACTGCTTTACTTTTACTTCTTTCTTTACCTGTATTAGCAGGAG
KJ202781.1	Pterostichus punctatissimus	voucher JBWM0276573 cytochrome oxidase subunit 1 (COI) gene partial cds mitochondrial	TAGTTCCTTTAATATTAGGAGCTCCTGATATAGCTTTTCCTCGAATAAATAATATAAGTTTTTGACTTCTTCCTCCTTCATTAACTCTTCTTTTAATGAGAAGTATAGTTGAAAGTGGAGCAGGAACAGGATGAACAGTTTATCCACCTTTATCATCAGGAATTGCACATGCTGGAGCTTCTGTAGATTTAGCTATTTTTAGTTTACATTTAGCTGGAATTTCATCTATTTTAGGTGCTGTAAATTTTATTACTACAATTATTAATATACGATCAATTGGAATAACATTTGATCGAATACCATTATTTGTATGATCAGTAGGAATTACTGCTTTACTTTTACTTCTTTCTTTACCTGTATTAGCAGGAG
KR491435.1	Pterostichus melanarius	voucher COLP 0027.02 cytochrome oxidase subunit 1 (COI) gene partial cds mitochondrial	TAGTCCCTTTAATATTAGGAGCTCCTGATATAGCTTTTCCTCGAATAAATAATATAAGTTTTTGACTTCTTCCTCCTTCATTAACTCTTCTTTTAATGAGAAGTATAGTTGAAAGTGGAGCTGGTACTGGANGAACAGTTTACCCCCCTTTATCTTCAGGAATTGCCCATGCTGGAGCTTCAGTTGATTTGGCTATTTTTAGACTACATTTAGCCGGAGTATCATCTATTTTAGGAGCTGTAAATTTTATTACTACAATTATTAATATACGATCAATTGGAATAACTTTTGATCGAATACCATTATTTGTTTGATCAGTAGGTATTACTGCTTTATTATTATTACTTTCATTACCTGTATTAGCAGGAG
MN454670.1	Pterostichus melanarius	voucher DZMB Carabidae 0211 cytochrome oxidase subunit 1 (COI) gene partial cds mitochondrial	TAGTCCCTTTAATATTAGGAGCTCCTGATATAGCTTTTCCTCGAATAAATAATATAAGTTTTTGACTTCTTCCTCCTTCATTAACTCTTCTTTTAATGAGAAGTATAGTTGAAAGTGGAGCTGGTACTGGATGAACAGTTTACCCCCCTTTATCTTCAGGAATTGCCCATGCTGGAGCTTCAGTTGATTTGGCTATTTTTAGACTACATTTAGCCGGAGTATCATCTATTTTAGGAGCTGTAAATTTTATTACTACAATTATTAATATACGATCAATTGGAATAACTTTTGATCGAATACCATTATTTGTTTGATCAGTAGGTATTACTGCTTTATTATTATTACTTTCATTACCTGTATTAGCAGGAG
KM446450.1	Pterostichus melanarius	voucher GBOL Col FK 2898 cytochrome oxidase subunit 1 (COI) gene partial cds mitochondrial	TAGTTCCTTTAATATTAGGAGCTCCTGATATAGCTTTTCCTCGAATAAATAATATAAGTTTTTGACTTCTTCCTCCTTCATTAACTCTTCTTTTAATGAGAAGTATAGTTGAAAGTGGAGCTGGTACTGGATGAACAGTTTACCCCCCTTTATCTTCAGGAATTGCCCATGCTGGAGCTTCAGTTGATTTGGCTATTTTTAGACTACATTTAGCCGGAGTATCGTCTATTTTAGGAGCTGTAAATTTTATTACTACAATTATTAATATACGATCAATTGGAATAACTTTTGATCGAATACCATTATTTGTTTGATCAGTAGGTATTACTGCTTTATTATTATTACTTTCATTACCTGTATTAGCAGGAG
KM849626.1	Syntomus americanus	voucher BIOUG03521-A09 cytochrome oxidase subunit 1 (COI) gene partial cds mitochondrial	TAGTTCCTTTAATATTAGGAGCACCTGATATAGCCTTTCCACGAATAAATAATATAAGATTTTGATTATTACCTCCATCTTTAACTCTTCTCTTAATGAGAAGTATAGTAGAAAGAGGAGCTGGGACTGGATGAACAGTGTATCCACCTTTATCATCAGGAATTGCTCACGCTGGAGCTTCAGTAGATTTAGCAATTTTCAGTTTACATTTAGCAGGAATTTCCTCAATTTTAGGAGCTGTAAATTTTATTACTACAATTATTAACATACGATCTGTAGGTATTACATTTGACCGAATACCATTATTTGTTTGATCTGTAGGTATTACTGCTTTATTATTACTATTATCTTTACCGGTTTTAGCTGGAG
KJ962083.1	Syntomus truncatellus	voucher ZMUO FIN :005342 cytochrome oxidase subunit 1 (COI) gene partial cds mitochondrial	TAGTCCCTTTAATATTAGGAGCCCCTGATATAGCATTTCCTCGAATAAATAATATAAGATTTTGACTATTACCTCCTTCTTTAACCCTTCTTTTAATGAGAAGTATGGTAGAAAGAGGGGCAGGTACAGGTTGAACAGTGTACCCACCTTTGTCTTCAGGAATTGCCCATGCTGGAGCTTCAGTTGATTTAGCTATTTTTAGTTTACATTTAGCAGGAATTTCATCTATTTTAGGTGCAGTAAACTTTATTACAACAATTATTAATATACGATCTGTAGGAATTACATTTGATCGAATACCATTATTTGTGTGATCTGTAGGAATTACTGCTTTGCTCTTATTACTATCTTTACCTGTATTAGCTGGAG
KM444753.1	Syntomus truncatellus	voucher GBOL Col FK 4825 cytochrome oxidase subunit 1 (COI) gene partial cds mitochondrial	TAGTCCCTTTAATATTAGGAGCCCCTGATATAGCATTTCCTCGAATAAATAATATAAGATTTTGACTATTACCTCCTTCTTTAACCCTTCTTTTAATGAGAAGTATGGTAGAAAGAGGGGCAGGTACAGGTTGAACAGTGTACCCACCTTTGTCTTCAGGAATTGCCCATGCTGGAGCTTCAGTTGATTTAGCTATTTTTAGTTTACATTTAGCAGGAATTTCATCTATTTTAGGTGCAGTAAACTTTATTACAACAATCATTAATATACGATCTGTAGGAATTACATTTGATCGAATACCATTATTTGTATGATCTGTAGGAATTACTGCTTTACTTTTATTACTATCTTTACCTGTATTAGCTGGAG
KJ964453.1	Syntomus truncatellus	voucher ZMUO FIN :001697 cytochrome oxidase subunit 1 (COI) gene partial cds mitochondrial	TAGTCCCTTTAATATTAGGAGCCCCTGATATAGCATTTCCTCGAATAAATAATATAAGATTTTGACTATTACCTCCTTCTTTAACCCTTCTTTTAATGAGAAGTATGGTAGAAAGAGGGGCAGGTACAGGTTGAACAGTGTACCCACCTTTGTCTTCAGGAATTGCCCATGCTGGAGCTTCAGTTGATTTAGCTATTTTTAGTTTACATTTAGCAGGAATTTCATCTATTTTAGGTGCAGTAAACTTTATTACAACAATCATTAATATACGATCTGTAGGAATTACATTTGATCGAATACCATTATTTGTATGATCTGTAGGAATTACTGCTTTGCTTTTATTACTATCTTTACCTGTATTAGCTGGAG
KM846382.1	Lebia viridis	voucher 08SOCOL-0276 cytochrome oxidase subunit 1 (COI) gene partial cds mitochondrial	TGGTACCTTTAATATTAGGAGCCCCAGATATAGCTTTCCCTCGTATAAATAATATAAGATTTTGACTTTTACCGCCATCTTTAACTCTCCTTTTAATGAGAAGCATAGTAGAAAGAGGAGCAGGAACAGGATGAACTGTGTACCCCCCGCTATCTTCAGGAATTGCCCATGCTGGAGCTTCTGTAGATTTAGCAATTTTTAGTTTACATTTAGCTGGAATTTCTTCTATTTTAGGAGCAGTAAATTTTATTACTACAATTATTAATATACGATCTGTAGGAATAACTTTTGATCGAATACCATTATTTGTTTGATCAGTAGGTATTACTGCATTACTTTTATTACTTTCTTTACCAGTATTAGCTGGAG
KM846194.1	Lebia viridis	voucher 08SOCOL-0268 cytochrome oxidase subunit 1 (COI) gene partial cds mitochondrial	TGGTACCTTTAATATTAGGAGCCCCAGATATAGCTTTCCCTCGTATAAATAATATAAGATTTTGACTTTTACCGCCATCTTTAACTCTCCTTTTAATGAGAAGCATAGTAGAAAGAGGAGCAGGAACAGGATGAACTGTGTACCCCCCGCTATCTTCAGGAATTGCCCATGCTGGAGCTTCTGTAGATTTAGCAATTTTTAGTTTACATTTAGCTGGAATTTCTTCTATTTTAGGAGCAGTAAATTTTATTACTACAATTATTAATATACGATCTGTAGGAATAACTTTTGATCGAATACCATTATTTGTTTGATCAGTAGGTATTACTGCATTACTTTTATTACTTTCTTTACCAGTATTAGCTGGAG
JN290593.1	Coleoptera sp.	BOLD:AAH0141 voucher BIOUG CAN :BIOUG00670-H08 cytochrome oxidase subunit 1 (COI) gene partial cds mitochondri	TGGTACCTTTAATATTAGGAGCCCCAGATATAGCTTTCCCTCGTATAAATAATATAAGATTTTGACTTTTACCGCCATCTTTAACTCTCCTTTTAATGAGAAGCATAGTAGAAAGAGGAGCAGGAACAGGATGAACTGTGTACCCCCCACTATCTTCAGGAATTGCCCATGCTGGAGCTTCTGTAGATTTAGCAATTTTTAGTTTACATTTAGCTGGAATTTCTTCTATTTTAGGAGCAGTAAATTTTATTACTACAATTATTAATATACGATCTGTAGGAATAACTTTTGATCGAATGCCATTATTTGTTTGATCAGTAGGTATTACTGCATTACTTTTATTACTTTCTTTACCAGTATTAGCTGGAG
KM445787.1	Platynus scrobiculatus	voucher BCZSM COLA 01591 cytochrome oxidase subunit 1 (COI) gene partial cds mitochondrial	TAGTTCCTTTAATATTAGGAGCCCCTGATATAGCATTCCCTCGAATAAATAATATAAGTTTTTGACTTCTTCCCCCATCTTTAACATTGCTTTTAATGAGCAGAATAGTAGAAAGAGGTGCTGGAACTGGATGAACAGTTTACCCTCCCCTATCATCTGGAATTGCCCATGCTGGAGCTTCAGTTGATTTAGCTATTTTTAGATTACATCTAGCTGGAATTTCATCTATTTTAGGAGCTGTAAATTTTATTACTACTATTATTAATATACGATCAGTGGGAATAACTTTTGATCGAATACCTTTATTTGTTTGATCAGTTGGAATTACTGCTTTATTATTACTTTTATCTTTACCTGTTTTAGCAGGGG
HM412017.1	Notiobia terminata	voucher BIOUG CAN :09BBECO-0364 cytochrome oxidase subunit 1 (COI) gene partial cds mitochondrial	TAGTACCTTTAATATTAGGTGCTCCTGATATAGCTTTTCCTCGTATAAATAATATAAGTTTTTGACTACTTCCTCCATCTTTAACCCTGCTTTTAATGAGCAGTATAGTAGAAAGAGGAGCAGGTACTGGATGAACAGTTTACCCTCCTTTATCATCAGGGATTGCCCATGGTGGAGCTTCTGTTGATTTAGCAATTTTTAGATTACATTTAGCAGGTGTTTCATCAATTTTAGGAGCAGTAAATTTTATTACTACAATTATTAATATACGATCAGTAGGGATAACATTTGATCGAATACCTTTATTTGTTTGATCAGTAGGAATTACTGCATTATTATTACTACTATCATTACCTGTATTAGCTGGAG
HM411782.1	Notiobia terminata	voucher BIOUG CAN :09BBECO-0087 cytochrome oxidase subunit 1 (COI) gene partial cds mitochondrial	TAGTACCTTTAATATTAGGTGCTCCTGATATAGCTTTTCCTCGTATAAATAATATAAGTTTTTGACTACTTCCTCCATCTTTAACCCTGCTTTTAATGAGCAGTATAGTAGAAAGAGGAGCAGGTACTGGATGAACAGTTTACCCTCCTTTATCATCAGGGATTGCCCATGGTGGAGCTTCTGTTGATTTAGCAATTTTTAGATTACATTTAGCAGGTGTTTCATCAATTTTAGGAGCAGTAAATTTTATTACTACAATTATTAATATACGATCAGTAGGGATAACATTTGATCGAATACCTTTATTTGTTTGATCAGTAGGAATTACTGCATTATTATTACTACTATCATTACCTGTATTAGCTGGGG
HM411777.1	Sericoda obsoleta	voucher BIOUG CAN :09BBECO-0081 cytochrome oxidase subunit 1 (COI) gene partial cds mitochondrial	TAGTTCCTTTAATATTAGGAGCTCCTGATATNGCCTTTCCTCGAATAAATAATATAAGTTTTTGACTACTTCCACCTTCTTTAACGCTACTCTTAATGAGAAGTATAGTTGAAAGAGGAGCAGGTACTGGATGAACAGTATATCCACCTTTATCATCAGGAATTGCACATGCTGGTGCTTCAGTAGATTTAGCTATTTTTAGTTTACATCTAGCTGGGGTTTCTTCAATTTTAGGAGCTGTAAATTTTATTACTACAATTATTAATATACGATCAGTAGGAATAACATTTGACCGAATACCTTTATTTGTATGATCAGTAGGAATTACTGCTTTATTATTATTACTATCTTTACCTGTATTAGCTGGAG
HM905925.1	Amara aenea	voucher BIOUG CAN :08BBCOL-0843 cytochrome oxidase subunit 1 (COI) gene partial cds mitochondrial	TAGTACCTTTAATATTAGGTGCTCCTGATATAGCTTTTCCTCGAATAAATAATATAAGTTTTTGATTACTTCCCCCTTCATTAACTCTTCTTTTAATGAGAAGAATGGTTGAAAGTGGAGCAGGAACTGGATGAACAGTTTATCCCCCCCTATCATCAGGAATTGCTCATGCTGGGGCTTCAGTAGATTTAGCTATTTTTAGTTTACATTTAGCTGGAATTTCATCTATTTTAGGAGCAGTAAATTTTATTACTACAATTATTAATATACGATCTGTTGGAATAACTTTTGATCGAATACCTTTATTTGTTTGATCTGTTGGAATTACTGCTTTATTATTATTACTTTCATTACCTGTACTAGCAGGAG
MH300834.1	Amara nitida	voucher ZMUO.016751 cytochrome oxidase subunit 1 (COI) gene partial cds mitochondrial	TAGTACCTTTAATATTAGGTGCTCCTGATATAGCTTTTCCTCGAATAAATAATATGAGTTTTTGACTACTTCCACCTTCTTTAACCCTTCTCTTAATGAGAAGTATAGTTGAAAGTGGAGCAGGTACTGGATGAACAGTTTACCCTCCTTTATCATCAGGAATTGCCCATGCTGGAGCTTCAGTAGATTTAGCTATTTTTAGTTTACATTTAGCTGGAATTTCATCTATTTTAGGAGCAGTAAATTTTATTACTACAATTATTAATATACGATCTGTAGGAATAACCTTTGACCGAATACCTTTATTTGTTTGATCTGTTGGAATTACTGCTTTATTATTATTACTTTCCTTACCTGTATTAGCTGGGG
MH300699.1	Amara erratica	voucher ZMUO.013354 cytochrome oxidase subunit 1 (COI) gene partial cds mitochondrial	TTGTACCTTTAATATTAGGTGCCCCAGATATAGCCTTTCCTCGAATAAATAATATAAGTTTTTGACTACTACCACCATCTTTAACACTTCTCTTAATGAGAAGTATAGTAGAAAGTGGAGCTGGAACAGGATGAACAGTTTATCCACCTTTATCATCAGGAATTGCCCATGCAGGAGCTTCAGTAGATTTAGCTATTTTTAGTTTACATTTGGCTGGGATTTCCTCTATTTTAGGAGCAGTAAATTTTATTACTACAATTATTAATATACGATCAGTAGGAATAACTTTTGATCGAATACCATTATTTGTTTGATCAGTAGGAATTACTGCTTTATTACTACTTTTATCATTACCAGTTTTAGCTGGAG
MH300856.1	Amara lunicollis	voucher DZMB Carabidae 0425 cytochrome oxidase subunit 1 (COI) gene partial cds mitochondrial	TTGTACCTTTAATATTAGGTGCTCCAGATATAGCTTTTCCTCGAATAAATAATATGAGATTTTGACTACTTCCCCCTTCTTTAACTCTCCTTTTAATGAGAAGTATAGTAGAAAATGGTGCAGGTACAGGATGAACAGTTTATCCACCTCTATCATCAGGAATTGCTCATGCTGGAGCTTCAGTAGATTTAGCTATTTTTAGTTTACATTTAGCAGGAATTTCATCCATTTTAGGAGCAGTAAATTTTATCACTACAATTATTAATATACGATCTATTGGAATAACTTTTGATCGAATACCATTATTTGTATGATCAGTAGGAATTACTGCTTTATTATTATTATTATCATTACCAGTTTTAGCTGGAG
MH300788.1	Amara communis	voucher DZMB Carabidae 0506 cytochrome oxidase subunit 1 (COI) gene partial cds mitochondrial	TTGTTCCTTTAATATTAGGTGCTCCAGATATAGCTTTTCCTCGAATAAATAATATAAGTTTTTGATTACTTCCTCCTTCTTTAACTCTTCTTTTAATGAGAAGTATAGTAGAAAGAGGAGCAGGTACAGGATGAACAGTTTACCCTCCCCTATCATCAGGAATTGCTCATGCAGGAGCTTCAGTAGATTTAGCTATTTTTAGTTTACATTTAGCTGGTATTTCATCTATTTTAGGAGCAGTAAATTTTATTACTACAATTATTAATATACGATCTATTGGAATAACTTTTGATCGGATACCTTTATTTGTTTGATCAGTAGGAATTACTGCTTTATTATTATTATTATCTTTACCAGTATTAGCTGGAG
MH300684.1	Amara communis	voucher DZMB Carabidae 0407 cytochrome oxidase subunit 1 (COI) gene partial cds mitochondrial	TTGTTCCTTTAATATTAGGTGCTCCAGATATAGCTTTTCCTCGAATAAATAATATAAGTTTTTGATTACTTCCCCCTTCTTTAACTCTTCTTTTAATGAGAAGTATAGTAGAAAGAGGAGCAGGTACAGGATGAACAGTTTACCCTCCCCTATCATCAGGAATTGCTCATGCAGGAGCTTCAGTAGATTTAGCTATTTTTAGTTTACATTTAGCTGGTATTTCATCTATTTTAGGAGCAGTAAATTTTATTACTACAATTATTAATATACGATCTATTGGAATAACTTTTGATCGGATACCTTTATTTGTTTGATCAGTAGGAATTACTGCTTTATTATTATTATTATCTTTACCAGTATTAGCTGGAG
